# Supplementary material for: Systematics of Nothopsini (Serpentes, Dipsadidae), with a new species of Synophis from the Pacific Andean slopes of southwestern Ecuador
Source: Zookeys. 2015 Dec 1;(541):109–47. doi: 10.3897/zookeys.541.6058 (PMC4714381; doi:10.3897/zookeys.541.6058)
Supplement: XML Treatment for Synophis zaheri [file zookeys.541.6058-treatment1.xml]

<!DOCTYPE tp:taxon-treatment
  PUBLIC "-//TaxonX//DTD Taxonomic Treatment Publishing DTD v0 20100105//EN" "tax-treatment-NSO.dtd">
<tp:taxon-treatment xmlns:tp="http://www.plazi.org/taxpub"><tp:treatment-meta><kwd-group><label>Taxon classification</label><kwd><named-content content-type="kingdom">Animalia</named-content></kwd><kwd><named-content content-type="order">Squamata</named-content></kwd><kwd><named-content content-type="family">Colubridae</named-content></kwd></kwd-group><mixed-citation publication-type="journal"><person-group><name><surname>Pyron</surname><given-names>R. Alexander</given-names></name><name><surname>Guayasamin</surname><given-names>Juan M.</given-names></name><name><surname>Peñafiel</surname><given-names>Nicolás</given-names></name><name><surname>Bustamante</surname><given-names>Lucas</given-names></name><name><surname>Arteaga</surname><given-names>Alejandro</given-names></name></person-group><article-title>Systematics of <tp:taxon-name><tp:taxon-name-part taxon-name-part-type="tribe">Nothopsini</tp:taxon-name-part></tp:taxon-name> (<tp:taxon-name><tp:taxon-name-part taxon-name-part-type="suborder">Serpentes</tp:taxon-name-part></tp:taxon-name>, <tp:taxon-name><tp:taxon-name-part taxon-name-part-type="family">Dipsadidae</tp:taxon-name-part></tp:taxon-name>), with a new species of <italic><tp:taxon-name><tp:taxon-name-part taxon-name-part-type="genus">Synophis</tp:taxon-name-part></tp:taxon-name></italic> from the Pacific Andean slopes of southwestern Ecuador</article-title><source>Zookeys</source><day>1</day><month>12</month><year>2015</year><volume>2015</volume><issue>541</issue><fpage>109</fpage><lpage>147</lpage><pub-id pub-id-type="doi">10.3897/zookeys.541.6058</pub-id></mixed-citation></tp:treatment-meta><tp:nomenclature><tp:taxon-name>
                            <tp:taxon-name-part taxon-name-part-type="genus">Synophis</tp:taxon-name-part>
                            <tp:taxon-name-part taxon-name-part-type="species">zaheri</tp:taxon-name-part>
                        <object-id xmlns:xlink="http://www.w3.org/1999/xlink" content-type="zoobank" xlink:type="simple">http://zoobank.org/AEE122E3-497B-4DBF-8A2B-79DDD231E42B</object-id></tp:taxon-name><tp:taxon-status xmlns:xlink="http://www.w3.org/1999/xlink" xlink:type="simple">sp. n.</tp:taxon-status><xref ref-type="fig" rid="F3">Figs 3</xref><xref ref-type="fig" rid="F5">, 5</xref><xref ref-type="fig" rid="F8">, 8</xref></tp:nomenclature><tp:treatment-sec sec-type="Holotype"><title>Holotype.</title><p><abbrev xmlns:xlink="http://www.w3.org/1999/xlink" content-type="institution" xlink:title="Museo de Zoología at the Universidad Tecnológica Indoamérica" xlink:type="simple">MZUTI</abbrev> 3353 (Fig. <xref ref-type="fig" rid="F3">3A</xref>), an adult male collected on 30 December 2013 at ~2200h by Alejandro Arteaga, Lucas Bustamante, Rita Hidalgo, Daniel Mideros, and Diana Troya, in the vicinity of Buenaventura Reserve (Fundación Jocotoco), near Piñas, El Oro Province, SW Ecuador, 874m above sea level (<named-content xmlns:xlink="http://www.w3.org/1999/xlink" content-type="dwc:verbatimCoordinates" xlink:type="simple">-3.65, -79.76</named-content>; Fig. <xref ref-type="fig" rid="F5">5</xref>), in a narrow band of cloud forest on the Pacific versant of the Andes.</p><!--PageBreak--></tp:treatment-sec><tp:treatment-sec sec-type="Paratype"><title>Paratype.</title><p><abbrev xmlns:xlink="http://www.w3.org/1999/xlink" content-type="institution" xlink:title="Museo de Zoología at the Universidad Tecnológica Indoamérica" xlink:type="simple">MZUTI</abbrev> 3355 (Fig. <xref ref-type="fig" rid="F3">3B</xref>), adult male collected a few minutes after the holotype, a few meters away.</p></tp:treatment-sec><tp:treatment-sec sec-type="Etymology"><title>Etymology.</title><p>Named after the preeminent Brazilian herpetologist Hussam El-Dine Zaher, for his innumerable contributions to South American herpetology and snake systematics.</p></tp:treatment-sec><tp:treatment-sec sec-type="Diagnosis"><title>Diagnosis.</title><p><italic><tp:taxon-name><tp:taxon-name-part taxon-name-part-type="genus">Synophis</tp:taxon-name-part> <tp:taxon-name-part taxon-name-part-type="species">zaheri</tp:taxon-name-part></tp:taxon-name></italic> can be differentiated from <italic><tp:taxon-name><tp:taxon-name-part taxon-name-part-type="genus">Diaphorolepis</tp:taxon-name-part></tp:taxon-name></italic> by an unmodified vertebral scale row with a single weak keel (versus a laterally expanded vertebral scale row, bicarinate or smooth); from <italic><tp:taxon-name><tp:taxon-name-part taxon-name-part-type="genus">Emmochliophis</tp:taxon-name-part></tp:taxon-name></italic> by the presence of a loreal (versus absence); from <italic><tp:taxon-name><tp:taxon-name-part taxon-name-part-type="genus">Synophis</tp:taxon-name-part> <tp:taxon-name-part taxon-name-part-type="species">bicolor</tp:taxon-name-part></tp:taxon-name></italic> by having 166–169 ventrals (versus 174–183) and 111–112 subcaudals (versus 129–143); from <italic><tp:taxon-name><tp:taxon-name-part taxon-name-part-type="genus">Synophis</tp:taxon-name-part></tp:taxon-name></italic> aff. <italic><tp:taxon-name><tp:taxon-name-part taxon-name-part-type="species">bicolor</tp:taxon-name-part></tp:taxon-name></italic> by having 8 or 9 infralabials (versus 10 or 11) and lighter brown dorsal coloration in life (versus darker black); from <italic><tp:taxon-name><tp:taxon-name-part taxon-name-part-type="genus">Synophis</tp:taxon-name-part></tp:taxon-name></italic> cf. <italic><tp:taxon-name><tp:taxon-name-part taxon-name-part-type="species">bicolor</tp:taxon-name-part></tp:taxon-name></italic> by having 166–169 ventrals (versus 184–193), 111–112 subcaudals (versus 127–131), and 8 or 9 infralabials (versus 10–12); from <italic><tp:taxon-name><tp:taxon-name-part taxon-name-part-type="genus">Synophis</tp:taxon-name-part> <tp:taxon-name-part taxon-name-part-type="species">calamitus</tp:taxon-name-part></tp:taxon-name></italic> by having two postoculars (versus one typically) and internasals in contact (versus divided typically); from <italic><tp:taxon-name><tp:taxon-name-part taxon-name-part-type="genus">Synophis</tp:taxon-name-part> <tp:taxon-name-part taxon-name-part-type="species">lasallei</tp:taxon-name-part></tp:taxon-name></italic> by having 166–169 ventrals (versus 144–165), 19 dorsal scale rows at midbody (versus 21–23 typically), 8 or 9 infralabials (versus 10 or 11), and by having the anteriormost dorsal scale rows smooth (versus keeled); and from <italic><tp:taxon-name><tp:taxon-name-part taxon-name-part-type="genus">Synophis</tp:taxon-name-part> <tp:taxon-name-part taxon-name-part-type="species">plectrovertebralis</tp:taxon-name-part></tp:taxon-name></italic> by absence of a nuchal collar (versus presence) and two postoculars (versus one).</p></tp:treatment-sec><tp:treatment-sec sec-type="Description"><title>Description.</title><p>Small-sized snakes (351–372mm <abbrev xmlns:xlink="http://www.w3.org/1999/xlink" xlink:title="snout-vent length mm" xlink:type="simple">SVL</abbrev>, 184–194mm <abbrev xmlns:xlink="http://www.w3.org/1999/xlink" xlink:title="tail length mm" xlink:type="simple">TL</abbrev>) with slender bodies and head distinct from neck. Eye large (&gt;1/3 head height), bulbous, and black in life, with pupil not easily distinguishable from iris. Pupil round in preservative (though this may be an effect of fixation). Dorsum coloration grayish-brown with iridescent sheen in life and preservation, no light-colored nuchal collar in adults, and posterior supralabials mostly pigmented (&gt;50%). Ventral coloration primarily bright yellowish-white, extending onto margins of ventral scales and supralabials. Posterior one-third of ventral surface anterior to vent becomes increasingly mottled, and ventral surface of tail color of dorsum. Squamation pattern includes 166–169 ventral scales, 111–112 subcaudals, 19-19-17 dorsal scale rows (scale-row reduction of 2 rows past midbody), anal single, no apical pits, mid-body dorsal scales with weak single keel (first few dorsal scale-rows smooth), vertebral scale row not enlarged, nuchal scales smooth, 8 supralabials, 8 or 9 infralabials, 2 postoculars, loreal present, nasal undivided, fused prefrontals, internasals in contact, and rostral concave. Condition of the vertebrae, which are heavily modified in <italic><tp:taxon-name><tp:taxon-name-part taxon-name-part-type="genus">Emmochliophis</tp:taxon-name-part></tp:taxon-name></italic> and <italic><tp:taxon-name><tp:taxon-name-part taxon-name-part-type="genus">Synophis</tp:taxon-name-part></tp:taxon-name></italic> (<xref ref-type="bibr" rid="B18">Fritts and Smith 1969</xref>; <xref ref-type="bibr" rid="B41">Savitzky 1974</xref>; <xref ref-type="bibr" rid="B20">Hillis 1990</xref>) unknown, pending skeletal preparation or micro-<named-content xmlns:xlink="http://www.w3.org/1999/xlink" content-type="dwc:institutional_code" xlink:type="simple">CT</named-content> scanning. Everted hemipenes are slightly bilobed, semicalyculate, and semicapitate, relatively stout and bulbous, covered in large spines or hooks, similar to that of <italic><tp:taxon-name><tp:taxon-name-part taxon-name-part-type="genus">Diaphorolepis</tp:taxon-name-part></tp:taxon-name></italic> and <italic><tp:taxon-name><tp:taxon-name-part taxon-name-part-type="genus">Synophis</tp:taxon-name-part></tp:taxon-name></italic> aff. <italic><tp:taxon-name><tp:taxon-name-part taxon-name-part-type="species">bicolor</tp:taxon-name-part></tp:taxon-name></italic> and <italic><tp:taxon-name><tp:taxon-name-part taxon-name-part-type="genus">Synophis</tp:taxon-name-part> <tp:taxon-name-part taxon-name-part-type="species">lasallei</tp:taxon-name-part></tp:taxon-name></italic> (<xref ref-type="bibr" rid="B5">Bogert 1964</xref>; <xref ref-type="bibr" rid="B56">Zaher 1999</xref>; <xref ref-type="bibr" rid="B30">Martinez 2011</xref>). Both specimens were active by night in primary evergreen foothill forest, with canopy cover between 70 and 100%. The holotype <abbrev xmlns:xlink="http://www.w3.org/1999/xlink" content-type="institution" xlink:title="Museo de Zoología at the Universidad Tecnológica Indoamérica" xlink:type="simple">MZUTI</abbrev> 3353 was found on the ground, whereas the paratype <abbrev xmlns:xlink="http://www.w3.org/1999/xlink" content-type="institution" xlink:title="Museo de Zoología at the Universidad Tecnológica Indoamérica" xlink:type="simple">MZUTI</abbrev> 3355 was found 50 cm above the ground in a bush. Neither were found close to water, but were active after a rainy day.</p><p>In light of this new species and the updated material we have located and examined (Tables <xref ref-type="table" rid="T1">1</xref>, <xref ref-type="table" rid="T2">2</xref>), we have prepared updated accounts for the tribe and the other <!--PageBreak-->species. Hopefully, these will serve as useful descriptive summaries for taxonomic boundaries, species delimitation, and the assignment of new specimens and populations to species-level groups. We focus primarily on the external morphological characters that will be of greatest use for identifying specimens in the field and from <!--PageBreak-->preserved collections. In some cases, more detailed information can be found in the original descriptions cited. The tribe name <tp:taxon-name><tp:taxon-name-part taxon-name-part-type="tribe">Diaphorolepidini</tp:taxon-name-part></tp:taxon-name> was introduced in the PhD thesis of <xref ref-type="bibr" rid="B23">Jenner (1981)</xref>, for which availability as a published work is ambiguous. We conservatively continue to credit the name to her, rather than treat it as unavailable and re-describe it ourselves.</p></tp:treatment-sec><tp:treatment-sec><!--Section generated to contain objects referenced in tp:taxon-treatment.--><fig id="F3" position="float" orientation="portrait"><label>Figure 3.</label><caption><p>Photographs of some diaphorolepidine species in life: <bold>a</bold> <italic><tp:taxon-name><tp:taxon-name-part taxon-name-part-type="genus">Synophis</tp:taxon-name-part> <tp:taxon-name-part taxon-name-part-type="species">zaheri</tp:taxon-name-part></tp:taxon-name></italic> <abbrev xmlns:xlink="http://www.w3.org/1999/xlink" content-type="institution" xlink:title="Museo de Zoología at the Universidad Tecnológica Indoamérica" xlink:type="simple">MZUTI</abbrev> 3353 <bold>b</bold> <italic><tp:taxon-name><tp:taxon-name-part taxon-name-part-type="genus">Synophis</tp:taxon-name-part> <tp:taxon-name-part taxon-name-part-type="species">zaheri</tp:taxon-name-part></tp:taxon-name></italic> <abbrev xmlns:xlink="http://www.w3.org/1999/xlink" content-type="institution" xlink:title="Museo de Zoología at the Universidad Tecnológica Indoamérica" xlink:type="simple">MZUTI</abbrev> 3355 <bold>c</bold> <italic><tp:taxon-name><tp:taxon-name-part taxon-name-part-type="genus">Synophis</tp:taxon-name-part> <tp:taxon-name-part taxon-name-part-type="species">calamitus</tp:taxon-name-part></tp:taxon-name></italic> <abbrev xmlns:xlink="http://www.w3.org/1999/xlink" content-type="institution" xlink:title="Museo de Zoología at the Universidad Tecnológica Indoamérica" xlink:type="simple">MZUTI</abbrev> 3694 <bold>d</bold> <italic><tp:taxon-name><tp:taxon-name-part taxon-name-part-type="genus">Synophis</tp:taxon-name-part></tp:taxon-name></italic> aff. <italic><tp:taxon-name><tp:taxon-name-part taxon-name-part-type="species">bicolor</tp:taxon-name-part></tp:taxon-name></italic> <abbrev xmlns:xlink="http://www.w3.org/1999/xlink" content-type="institution" xlink:title="Museo de Zoología at the Universidad Tecnológica Indoamérica" xlink:type="simple">MZUTI</abbrev> 3529 <bold>e</bold> <italic><tp:taxon-name><tp:taxon-name-part taxon-name-part-type="genus">Synophis</tp:taxon-name-part> <tp:taxon-name-part taxon-name-part-type="species">lasallei</tp:taxon-name-part></tp:taxon-name></italic> uncat., and <bold>f</bold> <italic><tp:taxon-name><tp:taxon-name-part taxon-name-part-type="genus">Diaphorolepis</tp:taxon-name-part> <tp:taxon-name-part taxon-name-part-type="species">wagneri</tp:taxon-name-part></tp:taxon-name></italic> <abbrev xmlns:xlink="http://www.w3.org/1999/xlink" content-type="institution" xlink:title="Museo de Zoología at the Universidad Tecnológica Indoamérica" xlink:type="simple">MZUTI</abbrev> 3901.</p></caption><graphic xmlns:xlink="http://www.w3.org/1999/xlink" xlink:href="zookeys-541-109-g003.jpg" position="float" orientation="portrait" xlink:type="simple" id="oo_67107.jpg"/></fig><fig id="F5" position="float" orientation="portrait"><label>Figure 5.</label><caption><p>Map of vouchered localities for <italic><tp:taxon-name><tp:taxon-name-part taxon-name-part-type="genus">Synophis</tp:taxon-name-part> <tp:taxon-name-part taxon-name-part-type="species">lasallei</tp:taxon-name-part></tp:taxon-name></italic> (yellow circles), <italic><tp:taxon-name><tp:taxon-name-part taxon-name-part-type="genus">Synophis</tp:taxon-name-part> <tp:taxon-name-part taxon-name-part-type="species">plectovertebralis</tp:taxon-name-part></tp:taxon-name></italic> (pink circles), <italic><tp:taxon-name><tp:taxon-name-part taxon-name-part-type="genus">Synophis</tp:taxon-name-part> <tp:taxon-name-part taxon-name-part-type="species">calamitus</tp:taxon-name-part></tp:taxon-name></italic> (teal circles), <italic><tp:taxon-name><tp:taxon-name-part taxon-name-part-type="genus">Synophis</tp:taxon-name-part> <tp:taxon-name-part taxon-name-part-type="species">zaheri</tp:taxon-name-part></tp:taxon-name></italic> (red circles), <italic><tp:taxon-name><tp:taxon-name-part taxon-name-part-type="genus">Emmochliophis</tp:taxon-name-part> <tp:taxon-name-part taxon-name-part-type="species">miops</tp:taxon-name-part></tp:taxon-name></italic> (green triangle) and <italic><tp:taxon-name><tp:taxon-name-part taxon-name-part-type="genus">Emmochliophis</tp:taxon-name-part> <tp:taxon-name-part taxon-name-part-type="species">fugleri</tp:taxon-name-part></tp:taxon-name></italic> (blue triangle).</p></caption><graphic xmlns:xlink="http://www.w3.org/1999/xlink" xlink:href="zookeys-541-109-g005.jpg" position="float" orientation="portrait" xlink:type="simple" id="oo_67109.jpg"/></fig><fig id="F8" position="float" orientation="portrait"><label>Figure 8.</label><caption><p>Photographs in preservation of some diaphorolepidine species. Upper: <italic><tp:taxon-name><tp:taxon-name-part taxon-name-part-type="genus">Diaphorolepis</tp:taxon-name-part> <tp:taxon-name-part taxon-name-part-type="species">wagneri</tp:taxon-name-part></tp:taxon-name></italic> <abbrev xmlns:xlink="http://www.w3.org/1999/xlink" content-type="institution" xlink:title="Museo de Zoología at the Universidad Tecnológica Indoamérica" xlink:type="simple">MZUTI</abbrev> 3901, Center: <italic><tp:taxon-name><tp:taxon-name-part taxon-name-part-type="genus">Synophis</tp:taxon-name-part> <tp:taxon-name-part taxon-name-part-type="species">zaheri</tp:taxon-name-part></tp:taxon-name></italic> <abbrev xmlns:xlink="http://www.w3.org/1999/xlink" content-type="institution" xlink:title="Museo de Zoología at the Universidad Tecnológica Indoamérica" xlink:type="simple">MZUTI</abbrev> 3355, Lower: <italic><tp:taxon-name><tp:taxon-name-part taxon-name-part-type="genus">Synophis</tp:taxon-name-part> <tp:taxon-name-part taxon-name-part-type="species">calamitus</tp:taxon-name-part></tp:taxon-name></italic> <abbrev xmlns:xlink="http://www.w3.org/1999/xlink" content-type="institution" xlink:title="Museo de Zoología at the Universidad Tecnológica Indoamérica" xlink:type="simple">MZUTI</abbrev> 3694.</p></caption><graphic xmlns:xlink="http://www.w3.org/1999/xlink" xlink:href="zookeys-541-109-g008.jpg" position="float" orientation="portrait" xlink:type="simple" id="oo_67112.jpg"/></fig><table-wrap id="T1" position="float" orientation="portrait"><label>Table 1.</label><caption><p>Morphometric data for specimens of <tp:taxon-name><tp:taxon-name-part taxon-name-part-type="tribe">Diaphorolepidini</tp:taxon-name-part></tp:taxon-name> species examined or from literature. Codes are: <abbrev xmlns:xlink="http://www.w3.org/1999/xlink" xlink:type="simple">MT<def><p>=maxillary teeth</p></def></abbrev>; <abbrev xmlns:xlink="http://www.w3.org/1999/xlink" xlink:type="simple">IL<def><p>=infralabials</p></def></abbrev>; <abbrev xmlns:xlink="http://www.w3.org/1999/xlink" xlink:type="simple">SL<def><p>=supralabials</p></def></abbrev>; <abbrev xmlns:xlink="http://www.w3.org/1999/xlink" xlink:type="simple">PO<def><p>=postoculars</p></def></abbrev>; <abbrev xmlns:xlink="http://www.w3.org/1999/xlink" xlink:type="simple">V<def><p>=ventrals</p></def></abbrev>; <abbrev xmlns:xlink="http://www.w3.org/1999/xlink" xlink:type="simple">SC<def><p>=subcaudals</p></def></abbrev>; <abbrev xmlns:xlink="http://www.w3.org/1999/xlink" xlink:type="simple">D1-3<def><p>=dorsal scale rows at neck, midbody, and vent</p></def></abbrev>; <abbrev xmlns:xlink="http://www.w3.org/1999/xlink" xlink:type="simple">SVL<def><p>=snout-vent length (mm)</p></def></abbrev>; <abbrev xmlns:xlink="http://www.w3.org/1999/xlink" xlink:type="simple">TL<def><p>=tail length (mm)</p></def></abbrev>. Museum codes are given in <xref ref-type="bibr" rid="B38">Sabaj-Perez (2013)</xref>. Includes data from ReptiliaWebEcuador (<xref ref-type="bibr" rid="B48">Torres-Carvajal et al. 2014</xref>).</p></caption><table id="TID0E3KAI" rules="all"><tbody><tr><th rowspan="1" colspan="1">Species</th><th rowspan="1" colspan="1">Collection</th><th rowspan="1" colspan="1"><abbrev xmlns:xlink="http://www.w3.org/1999/xlink" xlink:title="maxillary teeth" xlink:type="simple">MT</abbrev></th><th rowspan="1" colspan="1"><abbrev xmlns:xlink="http://www.w3.org/1999/xlink" xlink:title="infralabials" xlink:type="simple">IL</abbrev></th><th rowspan="1" colspan="1"><abbrev xmlns:xlink="http://www.w3.org/1999/xlink" xlink:title="supralabials" xlink:type="simple">SL</abbrev></th><th rowspan="1" colspan="1"><abbrev xmlns:xlink="http://www.w3.org/1999/xlink" xlink:title="postoculars" xlink:type="simple">PO</abbrev></th><th rowspan="1" colspan="1"><abbrev xmlns:xlink="http://www.w3.org/1999/xlink" xlink:title="ventrals" xlink:type="simple">V</abbrev></th><th rowspan="1" colspan="1"><abbrev xmlns:xlink="http://www.w3.org/1999/xlink" xlink:title="subcaudals" xlink:type="simple">SC</abbrev></th><th rowspan="1" colspan="1">D1</th><th rowspan="1" colspan="1">D2</th><th rowspan="1" colspan="1">D3</th><th rowspan="1" colspan="1"><abbrev xmlns:xlink="http://www.w3.org/1999/xlink" xlink:title="snout-vent length mm" xlink:type="simple">SVL</abbrev></th><th rowspan="1" colspan="1"><abbrev xmlns:xlink="http://www.w3.org/1999/xlink" xlink:title="tail length mm" xlink:type="simple">TL</abbrev></th><th rowspan="1" colspan="1">Sex</th></tr><tr><td rowspan="1" colspan="1"><italic><tp:taxon-name><tp:taxon-name-part taxon-name-part-type="genus">Diaphorolepis</tp:taxon-name-part> <tp:taxon-name-part taxon-name-part-type="species">laevis</tp:taxon-name-part></tp:taxon-name></italic></td><td rowspan="1" colspan="1"><named-content xmlns:xlink="http://www.w3.org/1999/xlink" content-type="dwc:institutional_code" xlink:type="simple"><named-content content-type="dwc:institutional_code" xlink:type="simple">NMW</named-content></named-content> 14860</td><td rowspan="1" colspan="1">16</td><td rowspan="1" colspan="1">10</td><td rowspan="1" colspan="1">8/9</td><td rowspan="1" colspan="1">2</td><td rowspan="1" colspan="1">157</td><td rowspan="1" colspan="1">84</td><td rowspan="1" colspan="1">19</td><td rowspan="1" colspan="1">19</td><td rowspan="1" colspan="1">17</td><td rowspan="1" colspan="1">350</td><td rowspan="1" colspan="1">145</td><td rowspan="1" colspan="1">-</td></tr><tr><td rowspan="1" colspan="1"><italic><tp:taxon-name><tp:taxon-name-part taxon-name-part-type="genus">Diaphorolepis</tp:taxon-name-part> <tp:taxon-name-part taxon-name-part-type="species">wagneri</tp:taxon-name-part></tp:taxon-name></italic></td><td rowspan="1" colspan="1"><named-content xmlns:xlink="http://www.w3.org/1999/xlink" content-type="dwc:institutional_code" xlink:type="simple"><named-content content-type="dwc:institutional_code" xlink:type="simple">AMNH</named-content></named-content> 49179</td><td rowspan="1" colspan="1">23</td><td rowspan="1" colspan="1">10</td><td rowspan="1" colspan="1">8</td><td rowspan="1" colspan="1">3</td><td rowspan="1" colspan="1">194</td><td rowspan="1" colspan="1">138</td><td rowspan="1" colspan="1">21</td><td rowspan="1" colspan="1">19</td><td rowspan="1" colspan="1">17</td><td rowspan="1" colspan="1">290</td><td rowspan="1" colspan="1">153</td><td rowspan="1" colspan="1">M</td></tr><tr><td rowspan="1" colspan="1"><italic><tp:taxon-name><tp:taxon-name-part taxon-name-part-type="genus">Diaphorolepis</tp:taxon-name-part> <tp:taxon-name-part taxon-name-part-type="species">wagneri</tp:taxon-name-part></tp:taxon-name></italic></td><td rowspan="1" colspan="1"><named-content xmlns:xlink="http://www.w3.org/1999/xlink" content-type="dwc:institutional_code" xlink:type="simple"><named-content content-type="dwc:institutional_code" xlink:type="simple">GML</named-content></named-content> 4-00014</td><td rowspan="1" colspan="1">25</td><td rowspan="1" colspan="1">10</td><td rowspan="1" colspan="1">9</td><td rowspan="1" colspan="1">2</td><td rowspan="1" colspan="1">197</td><td rowspan="1" colspan="1">133</td><td rowspan="1" colspan="1">21</td><td rowspan="1" colspan="1">19</td><td rowspan="1" colspan="1">17</td><td rowspan="1" colspan="1">355</td><td rowspan="1" colspan="1">187</td><td rowspan="1" colspan="1">F</td></tr><tr><td rowspan="1" colspan="1"><italic><tp:taxon-name><tp:taxon-name-part taxon-name-part-type="genus">Diaphorolepis</tp:taxon-name-part> <tp:taxon-name-part taxon-name-part-type="species">wagneri</tp:taxon-name-part></tp:taxon-name></italic></td><td rowspan="1" colspan="1">KU 75682</td><td rowspan="1" colspan="1">24</td><td rowspan="1" colspan="1">10</td><td rowspan="1" colspan="1">9</td><td rowspan="1" colspan="1">2</td><td rowspan="1" colspan="1">196</td><td rowspan="1" colspan="1">136</td><td rowspan="1" colspan="1">21</td><td rowspan="1" colspan="1">19</td><td rowspan="1" colspan="1">17</td><td rowspan="1" colspan="1">311</td><td rowspan="1" colspan="1">142</td><td rowspan="1" colspan="1">F</td></tr><tr><td rowspan="1" colspan="1"><italic><tp:taxon-name><tp:taxon-name-part taxon-name-part-type="genus">Diaphorolepis</tp:taxon-name-part> <tp:taxon-name-part taxon-name-part-type="species">wagneri</tp:taxon-name-part></tp:taxon-name></italic></td><td rowspan="1" colspan="1"><named-content xmlns:xlink="http://www.w3.org/1999/xlink" content-type="dwc:institutional_code" xlink:type="simple">MECN</named-content> 2937</td><td rowspan="1" colspan="1">-</td><td rowspan="1" colspan="1">-</td><td rowspan="1" colspan="1">9</td><td rowspan="1" colspan="1">3</td><td rowspan="1" colspan="1">181</td><td rowspan="1" colspan="1">133</td><td rowspan="1" colspan="1">19</td><td rowspan="1" colspan="1">19</td><td rowspan="1" colspan="1">17</td><td rowspan="1" colspan="1">276</td><td rowspan="1" colspan="1">129</td><td rowspan="1" colspan="1">M</td></tr><tr><td rowspan="1" colspan="1"><italic><tp:taxon-name><tp:taxon-name-part taxon-name-part-type="genus">Diaphorolepis</tp:taxon-name-part> <tp:taxon-name-part taxon-name-part-type="species">wagneri</tp:taxon-name-part></tp:taxon-name></italic></td><td rowspan="1" colspan="1"><abbrev xmlns:xlink="http://www.w3.org/1999/xlink" content-type="institution" xlink:title="Museo de Zoología at the Universidad Tecnológica Indoamérica" xlink:type="simple">MZUTI</abbrev> 3322</td><td rowspan="1" colspan="1">-</td><td rowspan="1" colspan="1">11</td><td rowspan="1" colspan="1">8</td><td rowspan="1" colspan="1">2</td><td rowspan="1" colspan="1">189</td><td rowspan="1" colspan="1">141</td><td rowspan="1" colspan="1">19</td><td rowspan="1" colspan="1">19</td><td rowspan="1" colspan="1">17</td><td rowspan="1" colspan="1">332</td><td rowspan="1" colspan="1">167</td><td rowspan="1" colspan="1">F</td></tr><tr><td rowspan="1" colspan="1"><italic><tp:taxon-name><tp:taxon-name-part taxon-name-part-type="genus">Diaphorolepis</tp:taxon-name-part> <tp:taxon-name-part taxon-name-part-type="species">wagneri</tp:taxon-name-part></tp:taxon-name></italic></td><td rowspan="1" colspan="1"><abbrev xmlns:xlink="http://www.w3.org/1999/xlink" content-type="institution" xlink:title="Museo de Zoología at the Universidad Tecnológica Indoamérica" xlink:type="simple">MZUTI</abbrev> 3752</td><td rowspan="1" colspan="1">-</td><td rowspan="1" colspan="1">11</td><td rowspan="1" colspan="1">8</td><td rowspan="1" colspan="1">1</td><td rowspan="1" colspan="1">189</td><td rowspan="1" colspan="1">134</td><td rowspan="1" colspan="1">21</td><td rowspan="1" colspan="1">19</td><td rowspan="1" colspan="1">17</td><td rowspan="1" colspan="1">447</td><td rowspan="1" colspan="1">257</td><td rowspan="1" colspan="1">M</td></tr><tr><td rowspan="1" colspan="1"><italic><tp:taxon-name><tp:taxon-name-part taxon-name-part-type="genus">Diaphorolepis</tp:taxon-name-part> <tp:taxon-name-part taxon-name-part-type="species">wagneri</tp:taxon-name-part></tp:taxon-name></italic></td><td rowspan="1" colspan="1"><abbrev xmlns:xlink="http://www.w3.org/1999/xlink" content-type="institution" xlink:title="Museo de Zoología at the Universidad Tecnológica Indoamérica" xlink:type="simple">MZUTI</abbrev> 3901</td><td rowspan="1" colspan="1">-</td><td rowspan="1" colspan="1">13</td><td rowspan="1" colspan="1">9</td><td rowspan="1" colspan="1">3</td><td rowspan="1" colspan="1">195</td><td rowspan="1" colspan="1">131</td><td rowspan="1" colspan="1">19</td><td rowspan="1" colspan="1">19</td><td rowspan="1" colspan="1">17</td><td rowspan="1" colspan="1">524</td><td rowspan="1" colspan="1">259</td><td rowspan="1" colspan="1">F</td></tr><tr><td rowspan="1" colspan="1"><italic><tp:taxon-name><tp:taxon-name-part taxon-name-part-type="genus">Diaphorolepis</tp:taxon-name-part> <tp:taxon-name-part taxon-name-part-type="species">wagneri</tp:taxon-name-part></tp:taxon-name></italic></td><td rowspan="1" colspan="1"><named-content xmlns:xlink="http://www.w3.org/1999/xlink" content-type="dwc:institutional_code" xlink:type="simple"><named-content content-type="dwc:institutional_code" xlink:type="simple">NMW</named-content></named-content> 18915</td><td rowspan="1" colspan="1">-</td><td rowspan="1" colspan="1">13</td><td rowspan="1" colspan="1">9</td><td rowspan="1" colspan="1">2</td><td rowspan="1" colspan="1">191</td><td rowspan="1" colspan="1">137</td><td rowspan="1" colspan="1">21</td><td rowspan="1" colspan="1">19</td><td rowspan="1" colspan="1">17</td><td rowspan="1" colspan="1">307</td><td rowspan="1" colspan="1">146</td><td rowspan="1" colspan="1">M</td></tr><tr><td rowspan="1" colspan="1"><italic><tp:taxon-name><tp:taxon-name-part taxon-name-part-type="genus">Diaphorolepis</tp:taxon-name-part> <tp:taxon-name-part taxon-name-part-type="species">wagneri</tp:taxon-name-part></tp:taxon-name></italic></td><td rowspan="1" colspan="1"><named-content xmlns:xlink="http://www.w3.org/1999/xlink" content-type="dwc:institutional_code" xlink:type="simple">ZSM</named-content> 2708/0</td><td rowspan="1" colspan="1">25</td><td rowspan="1" colspan="1">12</td><td rowspan="1" colspan="1">9</td><td rowspan="1" colspan="1">2</td><td rowspan="1" colspan="1">193</td><td rowspan="1" colspan="1">98</td><td rowspan="1" colspan="1">21</td><td rowspan="1" colspan="1">19</td><td rowspan="1" colspan="1">17</td><td rowspan="1" colspan="1">484</td><td rowspan="1" colspan="1">200</td><td rowspan="1" colspan="1">F</td></tr><tr><td rowspan="1" colspan="1"><italic><tp:taxon-name><tp:taxon-name-part taxon-name-part-type="genus">Emmochliophis</tp:taxon-name-part> <tp:taxon-name-part taxon-name-part-type="species">fugleri</tp:taxon-name-part></tp:taxon-name></italic></td><td rowspan="1" colspan="1"><named-content xmlns:xlink="http://www.w3.org/1999/xlink" content-type="dwc:institutional_code" xlink:type="simple">UIMNH</named-content> 78795</td><td rowspan="1" colspan="1">16</td><td rowspan="1" colspan="1">8</td><td rowspan="1" colspan="1">8</td><td rowspan="1" colspan="1">2</td><td rowspan="1" colspan="1">140</td><td rowspan="1" colspan="1">97</td><td rowspan="1" colspan="1">19</td><td rowspan="1" colspan="1">19</td><td rowspan="1" colspan="1">19</td><td rowspan="1" colspan="1">-</td><td rowspan="1" colspan="1">-</td><td rowspan="1" colspan="1">M</td></tr><tr><td rowspan="1" colspan="1"><italic><tp:taxon-name><tp:taxon-name-part taxon-name-part-type="genus">Emmochliophis</tp:taxon-name-part> <tp:taxon-name-part taxon-name-part-type="species">miops</tp:taxon-name-part></tp:taxon-name></italic></td><td rowspan="1" colspan="1">BMNH 1946.1.12.30</td><td rowspan="1" colspan="1">13</td><td rowspan="1" colspan="1">8</td><td rowspan="1" colspan="1">8</td><td rowspan="1" colspan="1">1</td><td rowspan="1" colspan="1">145</td><td rowspan="1" colspan="1">93</td><td rowspan="1" colspan="1">19</td><td rowspan="1" colspan="1">19</td><td rowspan="1" colspan="1">19</td><td rowspan="1" colspan="1">251</td><td rowspan="1" colspan="1">134</td><td rowspan="1" colspan="1">F</td></tr><tr><td rowspan="1" colspan="1"><bold>Eastern Andes</bold></td><td rowspan="1" colspan="1"/><td rowspan="1" colspan="1"/><td rowspan="1" colspan="1"/><td rowspan="1" colspan="1"/><td rowspan="1" colspan="1"/><td rowspan="1" colspan="1"/><td rowspan="1" colspan="1"/><td rowspan="1" colspan="1"/><td rowspan="1" colspan="1"/><td rowspan="1" colspan="1"/><td rowspan="1" colspan="1"/><td rowspan="1" colspan="1"/><td rowspan="1" colspan="1"/></tr><tr><td rowspan="1" colspan="1"><italic><tp:taxon-name><tp:taxon-name-part taxon-name-part-type="genus">Synophis</tp:taxon-name-part></tp:taxon-name></italic> aff. <italic><tp:taxon-name><tp:taxon-name-part taxon-name-part-type="species">bicolor</tp:taxon-name-part></tp:taxon-name></italic></td><td rowspan="1" colspan="1">FHGO 9186</td><td rowspan="1" colspan="1">-</td><td rowspan="1" colspan="1">11</td><td rowspan="1" colspan="1">9</td><td rowspan="1" colspan="1">2</td><td rowspan="1" colspan="1">164</td><td rowspan="1" colspan="1">105</td><td rowspan="1" colspan="1">19</td><td rowspan="1" colspan="1">17</td><td rowspan="1" colspan="1">17</td><td rowspan="1" colspan="1">379</td><td rowspan="1" colspan="1">184</td><td rowspan="1" colspan="1">M</td></tr><tr><td rowspan="1" colspan="1"><italic><tp:taxon-name><tp:taxon-name-part taxon-name-part-type="genus">Synophis</tp:taxon-name-part></tp:taxon-name></italic> aff. <italic><tp:taxon-name><tp:taxon-name-part taxon-name-part-type="species">bicolor</tp:taxon-name-part></tp:taxon-name></italic></td><td rowspan="1" colspan="1"><abbrev xmlns:xlink="http://www.w3.org/1999/xlink" content-type="institution" xlink:title="Museo de Zoología at the Universidad Tecnológica Indoamérica" xlink:type="simple">MZUTI</abbrev> 3529</td><td rowspan="1" colspan="1">-</td><td rowspan="1" colspan="1">11</td><td rowspan="1" colspan="1">8</td><td rowspan="1" colspan="1">2</td><td rowspan="1" colspan="1">163</td><td rowspan="1" colspan="1">106</td><td rowspan="1" colspan="1">19</td><td rowspan="1" colspan="1">19</td><td rowspan="1" colspan="1">17</td><td rowspan="1" colspan="1">407</td><td rowspan="1" colspan="1">202</td><td rowspan="1" colspan="1">M</td></tr><tr><td rowspan="1" colspan="1"><italic><tp:taxon-name><tp:taxon-name-part taxon-name-part-type="genus">Synophis</tp:taxon-name-part></tp:taxon-name></italic> aff. <italic><tp:taxon-name><tp:taxon-name-part taxon-name-part-type="species">bicolor</tp:taxon-name-part></tp:taxon-name></italic></td><td rowspan="1" colspan="1"><abbrev xmlns:xlink="http://www.w3.org/1999/xlink" content-type="institution" xlink:title="Museo de Zoología at the Universidad Tecnológica Indoamérica" xlink:type="simple">MZUTI</abbrev> 4180</td><td rowspan="1" colspan="1">-</td><td rowspan="1" colspan="1">11</td><td rowspan="1" colspan="1">9</td><td rowspan="1" colspan="1">2</td><td rowspan="1" colspan="1">152</td><td rowspan="1" colspan="1">100</td><td rowspan="1" colspan="1">19</td><td rowspan="1" colspan="1">19</td><td rowspan="1" colspan="1">18</td><td rowspan="1" colspan="1">457</td><td rowspan="1" colspan="1">214</td><td rowspan="1" colspan="1">M</td></tr><tr><td rowspan="1" colspan="1"><italic><tp:taxon-name><tp:taxon-name-part taxon-name-part-type="genus">Synophis</tp:taxon-name-part></tp:taxon-name></italic> aff. <italic><tp:taxon-name><tp:taxon-name-part taxon-name-part-type="species">bicolor</tp:taxon-name-part></tp:taxon-name></italic></td><td rowspan="1" colspan="1"><named-content xmlns:xlink="http://www.w3.org/1999/xlink" content-type="dwc:institutional_code" xlink:type="simple">UMMZ</named-content> 91550</td><td rowspan="1" colspan="1">24/27</td><td rowspan="1" colspan="1">11</td><td rowspan="1" colspan="1">9</td><td rowspan="1" colspan="1">2</td><td rowspan="1" colspan="1">160</td><td rowspan="1" colspan="1">103</td><td rowspan="1" colspan="1">-</td><td rowspan="1" colspan="1">19</td><td rowspan="1" colspan="1">17</td><td rowspan="1" colspan="1">529</td><td rowspan="1" colspan="1">235</td><td rowspan="1" colspan="1">F</td></tr><tr><td rowspan="1" colspan="1"><italic><tp:taxon-name><tp:taxon-name-part taxon-name-part-type="genus">Synophis</tp:taxon-name-part></tp:taxon-name></italic> aff. <italic><tp:taxon-name><tp:taxon-name-part taxon-name-part-type="species">bicolor</tp:taxon-name-part></tp:taxon-name></italic></td><td rowspan="1" colspan="1"><named-content xmlns:xlink="http://www.w3.org/1999/xlink" content-type="dwc:institutional_code" xlink:type="simple">UMMZ</named-content> 91551</td><td rowspan="1" colspan="1">-</td><td rowspan="1" colspan="1">-</td><td rowspan="1" colspan="1">8</td><td rowspan="1" colspan="1">2</td><td rowspan="1" colspan="1">161</td><td rowspan="1" colspan="1">105</td><td rowspan="1" colspan="1">-</td><td rowspan="1" colspan="1">19</td><td rowspan="1" colspan="1">17</td><td rowspan="1" colspan="1">535</td><td rowspan="1" colspan="1">230</td><td rowspan="1" colspan="1">F</td></tr><tr><td rowspan="1" colspan="1"><italic><tp:taxon-name><tp:taxon-name-part taxon-name-part-type="genus">Synophis</tp:taxon-name-part></tp:taxon-name></italic> aff. <italic><tp:taxon-name><tp:taxon-name-part taxon-name-part-type="species">bicolor</tp:taxon-name-part></tp:taxon-name></italic></td><td rowspan="1" colspan="1"><named-content xmlns:xlink="http://www.w3.org/1999/xlink" content-type="dwc:institutional_code" xlink:type="simple">UMMZ</named-content> 91552</td><td rowspan="1" colspan="1">-</td><td rowspan="1" colspan="1">-</td><td rowspan="1" colspan="1">8</td><td rowspan="1" colspan="1">2</td><td rowspan="1" colspan="1">166</td><td rowspan="1" colspan="1">106</td><td rowspan="1" colspan="1">-</td><td rowspan="1" colspan="1">19</td><td rowspan="1" colspan="1">17</td><td rowspan="1" colspan="1">153</td><td rowspan="1" colspan="1">61</td><td rowspan="1" colspan="1">F</td></tr><tr><td rowspan="1" colspan="1"><bold>Western Andes</bold></td><td rowspan="1" colspan="1"/><td rowspan="1" colspan="1"/><td rowspan="1" colspan="1"/><td rowspan="1" colspan="1"/><td rowspan="1" colspan="1"/><td rowspan="1" colspan="1"/><td rowspan="1" colspan="1"/><td rowspan="1" colspan="1"/><td rowspan="1" colspan="1"/><td rowspan="1" colspan="1"/><td rowspan="1" colspan="1"/><td rowspan="1" colspan="1"/><td rowspan="1" colspan="1"/></tr><tr><td rowspan="1" colspan="1"><italic><tp:taxon-name><tp:taxon-name-part taxon-name-part-type="genus">Synophis</tp:taxon-name-part></tp:taxon-name></italic> aff. <italic><tp:taxon-name><tp:taxon-name-part taxon-name-part-type="species">bicolor</tp:taxon-name-part></tp:taxon-name></italic></td><td rowspan="1" colspan="1">BMNH 1940.2.30.31</td><td rowspan="1" colspan="1">-</td><td rowspan="1" colspan="1">-</td><td rowspan="1" colspan="1">8</td><td rowspan="1" colspan="1">2</td><td rowspan="1" colspan="1">162</td><td rowspan="1" colspan="1">118</td><td rowspan="1" colspan="1">21</td><td rowspan="1" colspan="1">19</td><td rowspan="1" colspan="1">17</td><td rowspan="1" colspan="1">408</td><td rowspan="1" colspan="1">241</td><td rowspan="1" colspan="1">M</td></tr><tr><td rowspan="1" colspan="1"><italic><tp:taxon-name><tp:taxon-name-part taxon-name-part-type="genus">Synophis</tp:taxon-name-part></tp:taxon-name></italic> aff. <italic><tp:taxon-name><tp:taxon-name-part taxon-name-part-type="species">bicolor</tp:taxon-name-part></tp:taxon-name></italic></td><td rowspan="1" colspan="1"><named-content xmlns:xlink="http://www.w3.org/1999/xlink" content-type="dwc:institutional_code" xlink:type="simple">CAS</named-content> 23612</td><td rowspan="1" colspan="1">-</td><td rowspan="1" colspan="1">-</td><td rowspan="1" colspan="1">8</td><td rowspan="1" colspan="1">2</td><td rowspan="1" colspan="1">166</td><td rowspan="1" colspan="1">100</td><td rowspan="1" colspan="1">-</td><td rowspan="1" colspan="1">19</td><td rowspan="1" colspan="1">17</td><td rowspan="1" colspan="1">186</td><td rowspan="1" colspan="1">80</td><td rowspan="1" colspan="1">F</td></tr><tr><td rowspan="1" colspan="1"><italic><tp:taxon-name><tp:taxon-name-part taxon-name-part-type="genus">Synophis</tp:taxon-name-part></tp:taxon-name></italic> aff. <italic><tp:taxon-name><tp:taxon-name-part taxon-name-part-type="species">bicolor</tp:taxon-name-part></tp:taxon-name></italic></td><td rowspan="1" colspan="1"><named-content xmlns:xlink="http://www.w3.org/1999/xlink" content-type="dwc:institutional_code" xlink:type="simple">MCZ</named-content> R-164530</td><td rowspan="1" colspan="1">-</td><td rowspan="1" colspan="1">11</td><td rowspan="1" colspan="1">9</td><td rowspan="1" colspan="1">2</td><td rowspan="1" colspan="1">164</td><td rowspan="1" colspan="1">116</td><td rowspan="1" colspan="1">-</td><td rowspan="1" colspan="1">19</td><td rowspan="1" colspan="1">17</td><td rowspan="1" colspan="1">367</td><td rowspan="1" colspan="1">208</td><td rowspan="1" colspan="1">-</td></tr><tr><td rowspan="1" colspan="1"><italic><tp:taxon-name><tp:taxon-name-part taxon-name-part-type="genus">Synophis</tp:taxon-name-part></tp:taxon-name></italic> aff. <italic><tp:taxon-name><tp:taxon-name-part taxon-name-part-type="species">bicolor</tp:taxon-name-part></tp:taxon-name></italic></td><td rowspan="1" colspan="1"><named-content xmlns:xlink="http://www.w3.org/1999/xlink" content-type="dwc:institutional_code" xlink:type="simple">QCAZ</named-content> 10453</td><td rowspan="1" colspan="1">-</td><td rowspan="1" colspan="1">11</td><td rowspan="1" colspan="1">8</td><td rowspan="1" colspan="1">2</td><td rowspan="1" colspan="1">-</td><td rowspan="1" colspan="1">-</td><td rowspan="1" colspan="1">-</td><td rowspan="1" colspan="1">-</td><td rowspan="1" colspan="1">-</td><td rowspan="1" colspan="1">-</td><td rowspan="1" colspan="1">-</td><td rowspan="1" colspan="1">-</td></tr><tr><td rowspan="1" colspan="1"><italic><tp:taxon-name><tp:taxon-name-part taxon-name-part-type="genus">Synophis</tp:taxon-name-part></tp:taxon-name></italic> aff. <italic><tp:taxon-name><tp:taxon-name-part taxon-name-part-type="species">bicolor</tp:taxon-name-part></tp:taxon-name></italic></td><td rowspan="1" colspan="1"><named-content xmlns:xlink="http://www.w3.org/1999/xlink" content-type="dwc:institutional_code" xlink:type="simple">TCWC</named-content> 66209</td><td rowspan="1" colspan="1">-</td><td rowspan="1" colspan="1">11</td><td rowspan="1" colspan="1">8</td><td rowspan="1" colspan="1">2</td><td rowspan="1" colspan="1">160</td><td rowspan="1" colspan="1">96</td><td rowspan="1" colspan="1">21</td><td rowspan="1" colspan="1">19</td><td rowspan="1" colspan="1">17</td><td rowspan="1" colspan="1">-</td><td rowspan="1" colspan="1">-</td><td rowspan="1" colspan="1">-</td></tr><tr><td rowspan="1" colspan="1"><italic><tp:taxon-name><tp:taxon-name-part taxon-name-part-type="genus">Synophis</tp:taxon-name-part></tp:taxon-name></italic> aff. <italic><tp:taxon-name><tp:taxon-name-part taxon-name-part-type="species">bicolor</tp:taxon-name-part></tp:taxon-name></italic></td><td rowspan="1" colspan="1"><named-content xmlns:xlink="http://www.w3.org/1999/xlink" content-type="dwc:institutional_code" xlink:type="simple">UMMZ</named-content> 185812</td><td rowspan="1" colspan="1">-</td><td rowspan="1" colspan="1">10</td><td rowspan="1" colspan="1">8</td><td rowspan="1" colspan="1">2</td><td rowspan="1" colspan="1">165</td><td rowspan="1" colspan="1">105</td><td rowspan="1" colspan="1">-</td><td rowspan="1" colspan="1">19</td><td rowspan="1" colspan="1">17</td><td rowspan="1" colspan="1">144</td><td rowspan="1" colspan="1">66</td><td rowspan="1" colspan="1">-</td></tr><tr><td rowspan="1" colspan="1"><italic><tp:taxon-name><tp:taxon-name-part taxon-name-part-type="genus">Synophis</tp:taxon-name-part></tp:taxon-name></italic> aff. <italic><tp:taxon-name><tp:taxon-name-part taxon-name-part-type="species">bicolor</tp:taxon-name-part></tp:taxon-name></italic></td><td rowspan="1" colspan="1"><named-content xmlns:xlink="http://www.w3.org/1999/xlink" content-type="dwc:institutional_code" xlink:type="simple">UMMZ</named-content> 185813</td><td rowspan="1" colspan="1">-</td><td rowspan="1" colspan="1">10</td><td rowspan="1" colspan="1">8</td><td rowspan="1" colspan="1">2</td><td rowspan="1" colspan="1">162</td><td rowspan="1" colspan="1">122</td><td rowspan="1" colspan="1">-</td><td rowspan="1" colspan="1">-</td><td rowspan="1" colspan="1">-</td><td rowspan="1" colspan="1">257</td><td rowspan="1" colspan="1">147</td><td rowspan="1" colspan="1">-</td></tr><tr><td rowspan="1" colspan="1"><italic><tp:taxon-name><tp:taxon-name-part taxon-name-part-type="genus">Synophis</tp:taxon-name-part></tp:taxon-name></italic> cf. <italic><tp:taxon-name><tp:taxon-name-part taxon-name-part-type="species">bicolor</tp:taxon-name-part></tp:taxon-name></italic></td><td rowspan="1" colspan="1"><named-content xmlns:xlink="http://www.w3.org/1999/xlink" content-type="dwc:institutional_code" xlink:type="simple">MHUA</named-content> 14133</td><td rowspan="1" colspan="1">&gt;23</td><td rowspan="1" colspan="1">12</td><td rowspan="1" colspan="1">8</td><td rowspan="1" colspan="1">2</td><td rowspan="1" colspan="1">193</td><td rowspan="1" colspan="1">127</td><td rowspan="1" colspan="1">-</td><td rowspan="1" colspan="1">19</td><td rowspan="1" colspan="1">-</td><td rowspan="1" colspan="1">-</td><td rowspan="1" colspan="1">-</td><td rowspan="1" colspan="1">M</td></tr><tr><td rowspan="1" colspan="1"><italic><tp:taxon-name><tp:taxon-name-part taxon-name-part-type="genus">Synophis</tp:taxon-name-part></tp:taxon-name></italic> cf. <italic><tp:taxon-name><tp:taxon-name-part taxon-name-part-type="species">bicolor</tp:taxon-name-part></tp:taxon-name></italic></td><td rowspan="1" colspan="1"><named-content xmlns:xlink="http://www.w3.org/1999/xlink" content-type="dwc:institutional_code" xlink:type="simple">MHUA</named-content> 14577</td><td rowspan="1" colspan="1">24</td><td rowspan="1" colspan="1">11</td><td rowspan="1" colspan="1">8</td><td rowspan="1" colspan="1">2</td><td rowspan="1" colspan="1">190</td><td rowspan="1" colspan="1">131</td><td rowspan="1" colspan="1">19</td><td rowspan="1" colspan="1">19</td><td rowspan="1" colspan="1">17</td><td rowspan="1" colspan="1">-</td><td rowspan="1" colspan="1">-</td><td rowspan="1" colspan="1">-</td></tr><tr><td rowspan="1" colspan="1"><italic><tp:taxon-name><tp:taxon-name-part taxon-name-part-type="genus">Synophis</tp:taxon-name-part></tp:taxon-name></italic> cf. <italic><tp:taxon-name><tp:taxon-name-part taxon-name-part-type="species">bicolor</tp:taxon-name-part></tp:taxon-name></italic></td><td rowspan="1" colspan="1">MLS2072</td><td rowspan="1" colspan="1">-</td><td rowspan="1" colspan="1">11/10</td><td rowspan="1" colspan="1">8</td><td rowspan="1" colspan="1">2</td><td rowspan="1" colspan="1">184</td><td rowspan="1" colspan="1">127</td><td rowspan="1" colspan="1">-</td><td rowspan="1" colspan="1">19</td><td rowspan="1" colspan="1">17</td><td rowspan="1" colspan="1">407</td><td rowspan="1" colspan="1">210</td><td rowspan="1" colspan="1">M</td></tr><tr><td rowspan="1" colspan="1"><italic><tp:taxon-name><tp:taxon-name-part taxon-name-part-type="genus">Synophis</tp:taxon-name-part> <tp:taxon-name-part taxon-name-part-type="species">bicolor</tp:taxon-name-part></tp:taxon-name></italic></td><td rowspan="1" colspan="1"><named-content xmlns:xlink="http://www.w3.org/1999/xlink" content-type="dwc:institutional_code" xlink:type="simple">MECN</named-content> 6732</td><td rowspan="1" colspan="1">-</td><td rowspan="1" colspan="1">9</td><td rowspan="1" colspan="1">8</td><td rowspan="1" colspan="1">2</td><td rowspan="1" colspan="1">174</td><td rowspan="1" colspan="1">138</td><td rowspan="1" colspan="1">19</td><td rowspan="1" colspan="1">17</td><td rowspan="1" colspan="1">17</td><td rowspan="1" colspan="1">361</td><td rowspan="1" colspan="1">236</td><td rowspan="1" colspan="1">M</td></tr><tr><td rowspan="1" colspan="1"><italic><tp:taxon-name><tp:taxon-name-part taxon-name-part-type="genus">Synophis</tp:taxon-name-part> <tp:taxon-name-part taxon-name-part-type="species">bicolor</tp:taxon-name-part></tp:taxon-name></italic></td><td rowspan="1" colspan="1"><named-content xmlns:xlink="http://www.w3.org/1999/xlink" content-type="dwc:institutional_code" xlink:type="simple">MECN</named-content> 6733</td><td rowspan="1" colspan="1">-</td><td rowspan="1" colspan="1">9</td><td rowspan="1" colspan="1">8</td><td rowspan="1" colspan="1">2</td><td rowspan="1" colspan="1">174</td><td rowspan="1" colspan="1">132</td><td rowspan="1" colspan="1">19</td><td rowspan="1" colspan="1">19</td><td rowspan="1" colspan="1">17</td><td rowspan="1" colspan="1">406</td><td rowspan="1" colspan="1">245</td><td rowspan="1" colspan="1">M</td></tr><tr><td rowspan="1" colspan="1"><italic><tp:taxon-name><tp:taxon-name-part taxon-name-part-type="genus">Synophis</tp:taxon-name-part> <tp:taxon-name-part taxon-name-part-type="species">bicolor</tp:taxon-name-part></tp:taxon-name></italic></td><td rowspan="1" colspan="1"><named-content xmlns:xlink="http://www.w3.org/1999/xlink" content-type="dwc:institutional_code" xlink:type="simple">MECN</named-content> 8076</td><td rowspan="1" colspan="1">-</td><td rowspan="1" colspan="1">9</td><td rowspan="1" colspan="1">8</td><td rowspan="1" colspan="1">2</td><td rowspan="1" colspan="1">183</td><td rowspan="1" colspan="1">135</td><td rowspan="1" colspan="1">19</td><td rowspan="1" colspan="1">17</td><td rowspan="1" colspan="1">17</td><td rowspan="1" colspan="1">376</td><td rowspan="1" colspan="1">233</td><td rowspan="1" colspan="1">M</td></tr><tr><td rowspan="1" colspan="1"><italic><tp:taxon-name><tp:taxon-name-part taxon-name-part-type="genus">Synophis</tp:taxon-name-part> <tp:taxon-name-part taxon-name-part-type="species">bicolor</tp:taxon-name-part></tp:taxon-name></italic></td><td rowspan="1" colspan="1"><named-content xmlns:xlink="http://www.w3.org/1999/xlink" content-type="dwc:institutional_code" xlink:type="simple"><named-content content-type="dwc:institutional_code" xlink:type="simple">MZUT</named-content></named-content> 257</td><td rowspan="1" colspan="1">16</td><td rowspan="1" colspan="1">9</td><td rowspan="1" colspan="1">8</td><td rowspan="1" colspan="1">2</td><td rowspan="1" colspan="1">180</td><td rowspan="1" colspan="1">136</td><td rowspan="1" colspan="1">-</td><td rowspan="1" colspan="1">19</td><td rowspan="1" colspan="1">17</td><td rowspan="1" colspan="1">-</td><td rowspan="1" colspan="1">-</td><td rowspan="1" colspan="1">-</td></tr><tr><td rowspan="1" colspan="1"><italic><tp:taxon-name><tp:taxon-name-part taxon-name-part-type="genus">Synophis</tp:taxon-name-part> <tp:taxon-name-part taxon-name-part-type="species">bicolor</tp:taxon-name-part></tp:taxon-name></italic></td><td rowspan="1" colspan="1"><abbrev xmlns:xlink="http://www.w3.org/1999/xlink" content-type="institution" xlink:title="Museo de Zoología at the Universidad Tecnológica Indoamérica" xlink:type="simple">MZUTI</abbrev> 4175</td><td rowspan="1" colspan="1">-</td><td rowspan="1" colspan="1">11</td><td rowspan="1" colspan="1">8</td><td rowspan="1" colspan="1">2</td><td rowspan="1" colspan="1">174</td><td rowspan="1" colspan="1">143</td><td rowspan="1" colspan="1">19</td><td rowspan="1" colspan="1">19</td><td rowspan="1" colspan="1">17</td><td rowspan="1" colspan="1">365</td><td rowspan="1" colspan="1">245</td><td rowspan="1" colspan="1">M</td></tr><tr><td rowspan="1" colspan="1"><italic><tp:taxon-name><tp:taxon-name-part taxon-name-part-type="genus">Synophis</tp:taxon-name-part> <tp:taxon-name-part taxon-name-part-type="species">bicolor</tp:taxon-name-part></tp:taxon-name></italic></td><td rowspan="1" colspan="1"><named-content xmlns:xlink="http://www.w3.org/1999/xlink" content-type="dwc:institutional_code" xlink:type="simple">UTA</named-content> R-55956</td><td rowspan="1" colspan="1">-</td><td rowspan="1" colspan="1">9</td><td rowspan="1" colspan="1">8</td><td rowspan="1" colspan="1">2</td><td rowspan="1" colspan="1">176</td><td rowspan="1" colspan="1">129</td><td rowspan="1" colspan="1">-</td><td rowspan="1" colspan="1">19</td><td rowspan="1" colspan="1">17</td><td rowspan="1" colspan="1">-</td><td rowspan="1" colspan="1">-</td><td rowspan="1" colspan="1">-</td></tr><tr><td rowspan="1" colspan="1"><italic><tp:taxon-name><tp:taxon-name-part taxon-name-part-type="genus">Synophis</tp:taxon-name-part> <tp:taxon-name-part taxon-name-part-type="species">calamitus</tp:taxon-name-part></tp:taxon-name></italic></td><td rowspan="1" colspan="1">KU 164208</td><td rowspan="1" colspan="1">-</td><td rowspan="1" colspan="1">9</td><td rowspan="1" colspan="1">8</td><td rowspan="1" colspan="1">1</td><td rowspan="1" colspan="1">163</td><td rowspan="1" colspan="1">125</td><td rowspan="1" colspan="1">21</td><td rowspan="1" colspan="1">19</td><td rowspan="1" colspan="1">17</td><td rowspan="1" colspan="1">142</td><td rowspan="1" colspan="1">73</td><td rowspan="1" colspan="1">-</td></tr><tr><td rowspan="1" colspan="1"><italic><tp:taxon-name><tp:taxon-name-part taxon-name-part-type="genus">Synophis</tp:taxon-name-part> <tp:taxon-name-part taxon-name-part-type="species">calamitus</tp:taxon-name-part></tp:taxon-name></italic></td><td rowspan="1" colspan="1">KU 197107</td><td rowspan="1" colspan="1">-</td><td rowspan="1" colspan="1">9</td><td rowspan="1" colspan="1">7</td><td rowspan="1" colspan="1">1</td><td rowspan="1" colspan="1">166</td><td rowspan="1" colspan="1">110</td><td rowspan="1" colspan="1">21</td><td rowspan="1" colspan="1">19</td><td rowspan="1" colspan="1">17</td><td rowspan="1" colspan="1">149</td><td rowspan="1" colspan="1">74</td><td rowspan="1" colspan="1">F</td></tr><tr><td rowspan="1" colspan="1"><italic><tp:taxon-name><tp:taxon-name-part taxon-name-part-type="genus">Synophis</tp:taxon-name-part> <tp:taxon-name-part taxon-name-part-type="species">calamitus</tp:taxon-name-part></tp:taxon-name></italic></td><td rowspan="1" colspan="1"><abbrev xmlns:xlink="http://www.w3.org/1999/xlink" content-type="institution" xlink:title="Museo de Zoología at the Universidad Tecnológica Indoamérica" xlink:type="simple">MZUTI</abbrev> 3694</td><td rowspan="1" colspan="1">-</td><td rowspan="1" colspan="1">11</td><td rowspan="1" colspan="1">9</td><td rowspan="1" colspan="1">2</td><td rowspan="1" colspan="1">166</td><td rowspan="1" colspan="1">118</td><td rowspan="1" colspan="1">23</td><td rowspan="1" colspan="1">19</td><td rowspan="1" colspan="1">17</td><td rowspan="1" colspan="1">462</td><td rowspan="1" colspan="1">265</td><td rowspan="1" colspan="1">M</td></tr><tr><td rowspan="1" colspan="1"><italic><tp:taxon-name><tp:taxon-name-part taxon-name-part-type="genus">Synophis</tp:taxon-name-part> <tp:taxon-name-part taxon-name-part-type="species">calamitus</tp:taxon-name-part></tp:taxon-name></italic></td><td rowspan="1" colspan="1"><named-content xmlns:xlink="http://www.w3.org/1999/xlink" content-type="dwc:institutional_code" xlink:type="simple">QCAZ</named-content> 11931</td><td rowspan="1" colspan="1">-</td><td rowspan="1" colspan="1">9</td><td rowspan="1" colspan="1">8</td><td rowspan="1" colspan="1">1</td><td rowspan="1" colspan="1">-</td><td rowspan="1" colspan="1">-</td><td rowspan="1" colspan="1">-</td><td rowspan="1" colspan="1">-</td><td rowspan="1" colspan="1">-</td><td rowspan="1" colspan="1">-</td><td rowspan="1" colspan="1">-</td><td rowspan="1" colspan="1">-</td></tr><tr><td rowspan="1" colspan="1"><italic><tp:taxon-name><tp:taxon-name-part taxon-name-part-type="genus">Synophis</tp:taxon-name-part> <tp:taxon-name-part taxon-name-part-type="species">lasallei</tp:taxon-name-part></tp:taxon-name></italic></td><td rowspan="1" colspan="1"><named-content xmlns:xlink="http://www.w3.org/1999/xlink" content-type="dwc:institutional_code" xlink:type="simple">FMNH</named-content> 81313</td><td rowspan="1" colspan="1">24</td><td rowspan="1" colspan="1">-</td><td rowspan="1" colspan="1">-</td><td rowspan="1" colspan="1">2</td><td rowspan="1" colspan="1">154</td><td rowspan="1" colspan="1">112</td><td rowspan="1" colspan="1">-</td><td rowspan="1" colspan="1">21</td><td rowspan="1" colspan="1">-</td><td rowspan="1" colspan="1">292</td><td rowspan="1" colspan="1">158</td><td rowspan="1" colspan="1">F</td></tr><tr><td rowspan="1" colspan="1"><italic><tp:taxon-name><tp:taxon-name-part taxon-name-part-type="genus">Synophis</tp:taxon-name-part> <tp:taxon-name-part taxon-name-part-type="species">lasallei</tp:taxon-name-part></tp:taxon-name></italic></td><td rowspan="1" colspan="1"><named-content xmlns:xlink="http://www.w3.org/1999/xlink" content-type="dwc:institutional_code" xlink:type="simple">EPN</named-content> S.974</td><td rowspan="1" colspan="1">-</td><td rowspan="1" colspan="1">-</td><td rowspan="1" colspan="1">-</td><td rowspan="1" colspan="1">2</td><td rowspan="1" colspan="1">156</td><td rowspan="1" colspan="1">116</td><td rowspan="1" colspan="1">-</td><td rowspan="1" colspan="1">21</td><td rowspan="1" colspan="1">-</td><td rowspan="1" colspan="1">175</td><td rowspan="1" colspan="1">90</td><td rowspan="1" colspan="1">M</td></tr><tr><td rowspan="1" colspan="1"><italic><tp:taxon-name><tp:taxon-name-part taxon-name-part-type="genus">Synophis</tp:taxon-name-part> <tp:taxon-name-part taxon-name-part-type="species">lasallei</tp:taxon-name-part></tp:taxon-name></italic></td><td rowspan="1" colspan="1"><named-content xmlns:xlink="http://www.w3.org/1999/xlink" content-type="dwc:institutional_code" xlink:type="simple">EPN</named-content> S.975</td><td rowspan="1" colspan="1">24</td><td rowspan="1" colspan="1">-</td><td rowspan="1" colspan="1">-</td><td rowspan="1" colspan="1">2</td><td rowspan="1" colspan="1">155</td><td rowspan="1" colspan="1">119</td><td rowspan="1" colspan="1">-</td><td rowspan="1" colspan="1">21</td><td rowspan="1" colspan="1">-</td><td rowspan="1" colspan="1">354</td><td rowspan="1" colspan="1">201</td><td rowspan="1" colspan="1">M</td></tr><tr><td rowspan="1" colspan="1"><italic><tp:taxon-name><tp:taxon-name-part taxon-name-part-type="genus">Synophis</tp:taxon-name-part> <tp:taxon-name-part taxon-name-part-type="species">lasallei</tp:taxon-name-part></tp:taxon-name></italic></td><td rowspan="1" colspan="1">FHGO 6489</td><td rowspan="1" colspan="1">-</td><td rowspan="1" colspan="1">11</td><td rowspan="1" colspan="1">8</td><td rowspan="1" colspan="1">2</td><td rowspan="1" colspan="1">147</td><td rowspan="1" colspan="1">111</td><td rowspan="1" colspan="1">23</td><td rowspan="1" colspan="1">21</td><td rowspan="1" colspan="1">21</td><td rowspan="1" colspan="1">153</td><td rowspan="1" colspan="1">86</td><td rowspan="1" colspan="1">M</td></tr><tr><td rowspan="1" colspan="1"><italic><tp:taxon-name><tp:taxon-name-part taxon-name-part-type="genus">Synophis</tp:taxon-name-part> <tp:taxon-name-part taxon-name-part-type="species">lasallei</tp:taxon-name-part></tp:taxon-name></italic></td><td rowspan="1" colspan="1">FHGO 8340</td><td rowspan="1" colspan="1">-</td><td rowspan="1" colspan="1">11</td><td rowspan="1" colspan="1">8</td><td rowspan="1" colspan="1">2</td><td rowspan="1" colspan="1">153</td><td rowspan="1" colspan="1">88</td><td rowspan="1" colspan="1">21</td><td rowspan="1" colspan="1">19</td><td rowspan="1" colspan="1">17</td><td rowspan="1" colspan="1">415</td><td rowspan="1" colspan="1">199</td><td rowspan="1" colspan="1">M</td></tr><tr><td rowspan="1" colspan="1"><italic><tp:taxon-name><tp:taxon-name-part taxon-name-part-type="genus">Synophis</tp:taxon-name-part> <tp:taxon-name-part taxon-name-part-type="species">lasallei</tp:taxon-name-part></tp:taxon-name></italic></td><td rowspan="1" colspan="1"><named-content xmlns:xlink="http://www.w3.org/1999/xlink" content-type="dwc:institutional_code" xlink:type="simple">MCZ</named-content> R-156873</td><td rowspan="1" colspan="1">-</td><td rowspan="1" colspan="1">11</td><td rowspan="1" colspan="1">7</td><td rowspan="1" colspan="1">1</td><td rowspan="1" colspan="1">147</td><td rowspan="1" colspan="1">115</td><td rowspan="1" colspan="1">-</td><td rowspan="1" colspan="1">-</td><td rowspan="1" colspan="1">-</td><td rowspan="1" colspan="1">412</td><td rowspan="1" colspan="1">206</td><td rowspan="1" colspan="1">-</td></tr><tr><td rowspan="1" colspan="1"><italic><tp:taxon-name><tp:taxon-name-part taxon-name-part-type="genus">Synophis</tp:taxon-name-part> <tp:taxon-name-part taxon-name-part-type="species">lasallei</tp:taxon-name-part></tp:taxon-name></italic></td><td rowspan="1" colspan="1"><named-content xmlns:xlink="http://www.w3.org/1999/xlink" content-type="dwc:institutional_code" xlink:type="simple">MECN</named-content> 11250</td><td rowspan="1" colspan="1">-</td><td rowspan="1" colspan="1">10</td><td rowspan="1" colspan="1">8</td><td rowspan="1" colspan="1">2</td><td rowspan="1" colspan="1">153</td><td rowspan="1" colspan="1">98</td><td rowspan="1" colspan="1">21</td><td rowspan="1" colspan="1">19</td><td rowspan="1" colspan="1">17</td><td rowspan="1" colspan="1">412</td><td rowspan="1" colspan="1">196</td><td rowspan="1" colspan="1">F</td></tr><tr><td rowspan="1" colspan="1"><italic><tp:taxon-name><tp:taxon-name-part taxon-name-part-type="genus">Synophis</tp:taxon-name-part> <tp:taxon-name-part taxon-name-part-type="species">lasallei</tp:taxon-name-part></tp:taxon-name></italic></td><td rowspan="1" colspan="1"><named-content xmlns:xlink="http://www.w3.org/1999/xlink" content-type="dwc:institutional_code" xlink:type="simple">MECN</named-content> 11262</td><td rowspan="1" colspan="1">-</td><td rowspan="1" colspan="1">-</td><td rowspan="1" colspan="1">8</td><td rowspan="1" colspan="1">2</td><td rowspan="1" colspan="1">154</td><td rowspan="1" colspan="1">118</td><td rowspan="1" colspan="1">21</td><td rowspan="1" colspan="1">21</td><td rowspan="1" colspan="1">17</td><td rowspan="1" colspan="1">306</td><td rowspan="1" colspan="1">145</td><td rowspan="1" colspan="1">M</td></tr><tr><td rowspan="1" colspan="1"><italic><tp:taxon-name><tp:taxon-name-part taxon-name-part-type="genus">Synophis</tp:taxon-name-part> <tp:taxon-name-part taxon-name-part-type="species">lasallei</tp:taxon-name-part></tp:taxon-name></italic></td><td rowspan="1" colspan="1"><named-content xmlns:xlink="http://www.w3.org/1999/xlink" content-type="dwc:institutional_code" xlink:type="simple">MECN</named-content> 2220</td><td rowspan="1" colspan="1">-</td><td rowspan="1" colspan="1">10</td><td rowspan="1" colspan="1">8</td><td rowspan="1" colspan="1">2</td><td rowspan="1" colspan="1">165</td><td rowspan="1" colspan="1">117</td><td rowspan="1" colspan="1">19</td><td rowspan="1" colspan="1">19</td><td rowspan="1" colspan="1">17</td><td rowspan="1" colspan="1">294</td><td rowspan="1" colspan="1">146</td><td rowspan="1" colspan="1">M</td></tr><tr><td rowspan="1" colspan="1"><italic><tp:taxon-name><tp:taxon-name-part taxon-name-part-type="genus">Synophis</tp:taxon-name-part> <tp:taxon-name-part taxon-name-part-type="species">lasallei</tp:taxon-name-part></tp:taxon-name></italic></td><td rowspan="1" colspan="1"><named-content xmlns:xlink="http://www.w3.org/1999/xlink" content-type="dwc:institutional_code" xlink:type="simple"><named-content content-type="dwc:institutional_code" xlink:type="simple"><named-content content-type="dwc:institutional_code" xlink:type="simple">MLS</named-content></named-content></named-content>/CJSP</td><td rowspan="1" colspan="1">-</td><td rowspan="1" colspan="1">-</td><td rowspan="1" colspan="1">-</td><td rowspan="1" colspan="1">2</td><td rowspan="1" colspan="1">144</td><td rowspan="1" colspan="1">101</td><td rowspan="1" colspan="1">-</td><td rowspan="1" colspan="1">-</td><td rowspan="1" colspan="1">-</td><td rowspan="1" colspan="1">300</td><td rowspan="1" colspan="1">170</td><td rowspan="1" colspan="1">M</td></tr><tr><td rowspan="1" colspan="1"><italic><tp:taxon-name><tp:taxon-name-part taxon-name-part-type="genus">Synophis</tp:taxon-name-part> <tp:taxon-name-part taxon-name-part-type="species">lasallei</tp:taxon-name-part></tp:taxon-name></italic></td><td rowspan="1" colspan="1"><abbrev xmlns:xlink="http://www.w3.org/1999/xlink" content-type="institution" xlink:title="Museo de Zoología at the Universidad Tecnológica Indoamérica" xlink:type="simple">MZUTI</abbrev> 4181</td><td rowspan="1" colspan="1">-</td><td rowspan="1" colspan="1">11</td><td rowspan="1" colspan="1">9</td><td rowspan="1" colspan="1">2</td><td rowspan="1" colspan="1">156</td><td rowspan="1" colspan="1">29</td><td rowspan="1" colspan="1">21</td><td rowspan="1" colspan="1">21</td><td rowspan="1" colspan="1">19</td><td rowspan="1" colspan="1">272</td><td rowspan="1" colspan="1">42</td><td rowspan="1" colspan="1">M</td></tr><tr><td rowspan="1" colspan="1"><italic><tp:taxon-name><tp:taxon-name-part taxon-name-part-type="genus">Synophis</tp:taxon-name-part> <tp:taxon-name-part taxon-name-part-type="species">lasallei</tp:taxon-name-part></tp:taxon-name></italic></td><td rowspan="1" colspan="1"><named-content xmlns:xlink="http://www.w3.org/1999/xlink" content-type="dwc:institutional_code" xlink:type="simple">USNM</named-content> 233061</td><td rowspan="1" colspan="1">-</td><td rowspan="1" colspan="1">11</td><td rowspan="1" colspan="1">9</td><td rowspan="1" colspan="1">2</td><td rowspan="1" colspan="1">156</td><td rowspan="1" colspan="1">124</td><td rowspan="1" colspan="1">-</td><td rowspan="1" colspan="1">21</td><td rowspan="1" colspan="1">-</td><td rowspan="1" colspan="1">285</td><td rowspan="1" colspan="1">160</td><td rowspan="1" colspan="1">M</td></tr><tr><td rowspan="1" colspan="1"><italic><tp:taxon-name><tp:taxon-name-part taxon-name-part-type="genus">Synophis</tp:taxon-name-part> <tp:taxon-name-part taxon-name-part-type="species">lasallei</tp:taxon-name-part></tp:taxon-name></italic></td><td rowspan="1" colspan="1"><named-content xmlns:xlink="http://www.w3.org/1999/xlink" content-type="dwc:institutional_code" xlink:type="simple">USNM</named-content> 233062</td><td rowspan="1" colspan="1">-</td><td rowspan="1" colspan="1">11</td><td rowspan="1" colspan="1">8</td><td rowspan="1" colspan="1">2</td><td rowspan="1" colspan="1">153</td><td rowspan="1" colspan="1">126</td><td rowspan="1" colspan="1">-</td><td rowspan="1" colspan="1">22</td><td rowspan="1" colspan="1">20</td><td rowspan="1" colspan="1">360</td><td rowspan="1" colspan="1">200</td><td rowspan="1" colspan="1">-</td></tr><tr><td rowspan="1" colspan="1"><italic><tp:taxon-name><tp:taxon-name-part taxon-name-part-type="genus">Synophis</tp:taxon-name-part> <tp:taxon-name-part taxon-name-part-type="species">lasallei</tp:taxon-name-part></tp:taxon-name></italic></td><td rowspan="1" colspan="1"><named-content xmlns:xlink="http://www.w3.org/1999/xlink" content-type="dwc:institutional_code" xlink:type="simple">USNM</named-content> 233063</td><td rowspan="1" colspan="1">-</td><td rowspan="1" colspan="1">11</td><td rowspan="1" colspan="1">8</td><td rowspan="1" colspan="1">2</td><td rowspan="1" colspan="1">151</td><td rowspan="1" colspan="1">86</td><td rowspan="1" colspan="1">23</td><td rowspan="1" colspan="1">21</td><td rowspan="1" colspan="1">19</td><td rowspan="1" colspan="1">308</td><td rowspan="1" colspan="1">197</td><td rowspan="1" colspan="1">M</td></tr><tr><td rowspan="1" colspan="1"><italic><tp:taxon-name><tp:taxon-name-part taxon-name-part-type="genus">Synophis</tp:taxon-name-part> <tp:taxon-name-part taxon-name-part-type="species">lasallei</tp:taxon-name-part></tp:taxon-name></italic></td><td rowspan="1" colspan="1"><named-content xmlns:xlink="http://www.w3.org/1999/xlink" content-type="dwc:institutional_code" xlink:type="simple">USNM</named-content> 233064</td><td rowspan="1" colspan="1">-</td><td rowspan="1" colspan="1">11</td><td rowspan="1" colspan="1">8</td><td rowspan="1" colspan="1">2</td><td rowspan="1" colspan="1">151</td><td rowspan="1" colspan="1">-</td><td rowspan="1" colspan="1">-</td><td rowspan="1" colspan="1">21</td><td rowspan="1" colspan="1">19</td><td rowspan="1" colspan="1">270</td><td rowspan="1" colspan="1">150</td><td rowspan="1" colspan="1">-</td></tr><tr><td rowspan="1" colspan="1"><italic><tp:taxon-name><tp:taxon-name-part taxon-name-part-type="genus">Synophis</tp:taxon-name-part> <tp:taxon-name-part taxon-name-part-type="species">plectovertebralis</tp:taxon-name-part></tp:taxon-name></italic></td><td rowspan="1" colspan="1"><named-content xmlns:xlink="http://www.w3.org/1999/xlink" content-type="dwc:institutional_code" xlink:type="simple">UVC</named-content> 11580</td><td rowspan="1" colspan="1">-</td><td rowspan="1" colspan="1">8</td><td rowspan="1" colspan="1">8</td><td rowspan="1" colspan="1">1</td><td rowspan="1" colspan="1">144</td><td rowspan="1" colspan="1">91</td><td rowspan="1" colspan="1">19</td><td rowspan="1" colspan="1">19</td><td rowspan="1" colspan="1">17</td><td rowspan="1" colspan="1">212</td><td rowspan="1" colspan="1">100</td><td rowspan="1" colspan="1">M</td></tr><tr><td rowspan="1" colspan="1"><italic><tp:taxon-name><tp:taxon-name-part taxon-name-part-type="genus">Synophis</tp:taxon-name-part> <tp:taxon-name-part taxon-name-part-type="species">plectovertebralis</tp:taxon-name-part></tp:taxon-name></italic></td><td rowspan="1" colspan="1"><named-content xmlns:xlink="http://www.w3.org/1999/xlink" content-type="dwc:institutional_code" xlink:type="simple">UVC</named-content> 11858</td><td rowspan="1" colspan="1">-</td><td rowspan="1" colspan="1">7</td><td rowspan="1" colspan="1">7</td><td rowspan="1" colspan="1">1</td><td rowspan="1" colspan="1">147</td><td rowspan="1" colspan="1">79</td><td rowspan="1" colspan="1">19</td><td rowspan="1" colspan="1">19</td><td rowspan="1" colspan="1">17</td><td rowspan="1" colspan="1">196</td><td rowspan="1" colspan="1">76.5</td><td rowspan="1" colspan="1">F</td></tr><tr><td rowspan="1" colspan="1"><italic><tp:taxon-name><tp:taxon-name-part taxon-name-part-type="genus">Synophis</tp:taxon-name-part> <tp:taxon-name-part taxon-name-part-type="species">zaheri</tp:taxon-name-part></tp:taxon-name></italic></td><td rowspan="1" colspan="1"><abbrev xmlns:xlink="http://www.w3.org/1999/xlink" content-type="institution" xlink:title="Museo de Zoología at the Universidad Tecnológica Indoamérica" xlink:type="simple">MZUTI</abbrev> 3353</td><td rowspan="1" colspan="1">-</td><td rowspan="1" colspan="1">8</td><td rowspan="1" colspan="1">8</td><td rowspan="1" colspan="1">2</td><td rowspan="1" colspan="1">166</td><td rowspan="1" colspan="1">112</td><td rowspan="1" colspan="1">19</td><td rowspan="1" colspan="1">19</td><td rowspan="1" colspan="1">17</td><td rowspan="1" colspan="1">351</td><td rowspan="1" colspan="1">184</td><td rowspan="1" colspan="1">M</td></tr><tr><td rowspan="1" colspan="1"><italic><tp:taxon-name><tp:taxon-name-part taxon-name-part-type="genus">Synophis</tp:taxon-name-part> <tp:taxon-name-part taxon-name-part-type="species">zaheri</tp:taxon-name-part></tp:taxon-name></italic></td><td rowspan="1" colspan="1"><abbrev xmlns:xlink="http://www.w3.org/1999/xlink" content-type="institution" xlink:title="Museo de Zoología at the Universidad Tecnológica Indoamérica" xlink:type="simple">MZUTI</abbrev> 3355</td><td rowspan="1" colspan="1">-</td><td rowspan="1" colspan="1">9</td><td rowspan="1" colspan="1">8</td><td rowspan="1" colspan="1">2</td><td rowspan="1" colspan="1">169</td><td rowspan="1" colspan="1">111</td><td rowspan="1" colspan="1">19</td><td rowspan="1" colspan="1">19</td><td rowspan="1" colspan="1">17</td><td rowspan="1" colspan="1">372</td><td rowspan="1" colspan="1">194</td><td rowspan="1" colspan="1">M</td></tr></tbody></table></table-wrap><table-wrap id="T2" position="float" orientation="portrait"><label>Table 2.</label><caption><p>Vouchered localities for specimens of <tp:taxon-name><tp:taxon-name-part taxon-name-part-type="tribe">Diaphorolepidini</tp:taxon-name-part></tp:taxon-name> species examined or from literature. In general, localities are given verbatim as transcribed from the literature, museum records, or field notes. Co-ordinates represent georeferencing attempts from gazetteers under standard guidelines, though some variation from the exact collecting locality will inevitably be present. Similarly, elevations are taken from Google Earth, and may not exactly match the elevations as originally reported. Museum codes are given in <xref ref-type="bibr" rid="B38">Sabaj-Perez (2013)</xref>. Includes data from ReptiliaWebEcuador (<xref ref-type="bibr" rid="B48">Torres-Carvajal et al. 2014</xref>).</p></caption><table id="TID0E6AAK" rules="all"><tbody><tr><th rowspan="1" colspan="1">Species</th><th rowspan="1" colspan="1">Collection Number</th><th rowspan="1" colspan="1">Locality</th><th rowspan="1" colspan="1">Latitude</th><th rowspan="1" colspan="1">Longitude</th><th rowspan="1" colspan="1">Elev.</th></tr><tr><td rowspan="1" colspan="1"><italic><tp:taxon-name><tp:taxon-name-part taxon-name-part-type="genus">Diaphorolepis</tp:taxon-name-part> <tp:taxon-name-part taxon-name-part-type="species">wagneri</tp:taxon-name-part></tp:taxon-name></italic></td><td rowspan="1" colspan="1"><named-content xmlns:xlink="http://www.w3.org/1999/xlink" content-type="dwc:institutional_code" xlink:type="simple"><named-content content-type="dwc:institutional_code" xlink:type="simple">GML</named-content></named-content> 4-00014</td><td rowspan="1" colspan="1">Panama Darien, Cerro Mali, in Serrania del Darien</td><td rowspan="1" colspan="1"><named-content xmlns:xlink="http://www.w3.org/1999/xlink" content-type="dwc:verbatimLatitude" xlink:type="simple">8.128557</named-content></td><td rowspan="1" colspan="1"><named-content xmlns:xlink="http://www.w3.org/1999/xlink" content-type="dwc:verbatimLongitude" xlink:type="simple">-77.253498</named-content></td><td rowspan="1" colspan="1">1268</td></tr><tr><td rowspan="1" colspan="1"><italic><tp:taxon-name><tp:taxon-name-part taxon-name-part-type="genus">Diaphorolepis</tp:taxon-name-part> <tp:taxon-name-part taxon-name-part-type="species">wagneri</tp:taxon-name-part></tp:taxon-name></italic></td><td rowspan="1" colspan="1"><named-content xmlns:xlink="http://www.w3.org/1999/xlink" content-type="dwc:institutional_code" xlink:type="simple">MECN</named-content> 2937</td><td rowspan="1" colspan="1">Canandé, Ecuador</td><td rowspan="1" colspan="1"><named-content xmlns:xlink="http://www.w3.org/1999/xlink" content-type="dwc:verbatimLatitude" xlink:type="simple">0.529930</named-content></td><td rowspan="1" colspan="1"><named-content xmlns:xlink="http://www.w3.org/1999/xlink" content-type="dwc:verbatimLongitude" xlink:type="simple">-79.035410</named-content></td><td rowspan="1" colspan="1">596</td></tr><tr><td rowspan="1" colspan="1"><italic><tp:taxon-name><tp:taxon-name-part taxon-name-part-type="genus">Diaphorolepis</tp:taxon-name-part> <tp:taxon-name-part taxon-name-part-type="species">wagneri</tp:taxon-name-part></tp:taxon-name></italic></td><td rowspan="1" colspan="1"><abbrev xmlns:xlink="http://www.w3.org/1999/xlink" content-type="institution" xlink:title="Museo de Zoología at the Universidad Tecnológica Indoamérica" xlink:type="simple">MZUTI</abbrev> 3322</td><td rowspan="1" colspan="1">Milpe, Ecuador</td><td rowspan="1" colspan="1"><named-content xmlns:xlink="http://www.w3.org/1999/xlink" content-type="dwc:verbatimLatitude" xlink:type="simple">0.034890</named-content></td><td rowspan="1" colspan="1"><named-content xmlns:xlink="http://www.w3.org/1999/xlink" content-type="dwc:verbatimLongitude" xlink:type="simple">-78.867130</named-content></td><td rowspan="1" colspan="1">1076</td></tr><tr><td rowspan="1" colspan="1"><italic><tp:taxon-name><tp:taxon-name-part taxon-name-part-type="genus">Diaphorolepis</tp:taxon-name-part> <tp:taxon-name-part taxon-name-part-type="species">wagneri</tp:taxon-name-part></tp:taxon-name></italic></td><td rowspan="1" colspan="1"><abbrev xmlns:xlink="http://www.w3.org/1999/xlink" content-type="institution" xlink:title="Museo de Zoología at the Universidad Tecnológica Indoamérica" xlink:type="simple">MZUTI</abbrev> 3901</td><td rowspan="1" colspan="1">Mashpi Lodge, Ecuador</td><td rowspan="1" colspan="1"><named-content xmlns:xlink="http://www.w3.org/1999/xlink" content-type="dwc:verbatimLatitude" xlink:type="simple">0.164030</named-content></td><td rowspan="1" colspan="1"><named-content xmlns:xlink="http://www.w3.org/1999/xlink" content-type="dwc:verbatimLongitude" xlink:type="simple">-78.870730</named-content></td><td rowspan="1" colspan="1">1068</td></tr><tr><td rowspan="1" colspan="1"><italic><tp:taxon-name><tp:taxon-name-part taxon-name-part-type="genus">Diaphorolepis</tp:taxon-name-part> <tp:taxon-name-part taxon-name-part-type="species">wagneri</tp:taxon-name-part></tp:taxon-name></italic></td><td rowspan="1" colspan="1"><named-content xmlns:xlink="http://www.w3.org/1999/xlink" content-type="dwc:institutional_code" xlink:type="simple"><named-content content-type="dwc:institutional_code" xlink:type="simple">NMW</named-content></named-content> 18915</td><td rowspan="1" colspan="1">El Palmar, Canar, Ecuador</td><td rowspan="1" colspan="1"><named-content xmlns:xlink="http://www.w3.org/1999/xlink" content-type="dwc:verbatimLatitude" xlink:type="simple">-2.533300</named-content></td><td rowspan="1" colspan="1"><named-content xmlns:xlink="http://www.w3.org/1999/xlink" content-type="dwc:verbatimLongitude" xlink:type="simple">-79.333300</named-content></td><td rowspan="1" colspan="1">325</td></tr><tr><td rowspan="1" colspan="1"><italic><tp:taxon-name><tp:taxon-name-part taxon-name-part-type="genus">Diaphorolepis</tp:taxon-name-part> <tp:taxon-name-part taxon-name-part-type="species">wagneri</tp:taxon-name-part></tp:taxon-name></italic></td><td rowspan="1" colspan="1"><named-content xmlns:xlink="http://www.w3.org/1999/xlink" content-type="dwc:institutional_code" xlink:type="simple">QCAZ</named-content> 380</td><td rowspan="1" colspan="1">Ecuador, Cotopaxi, Las Pampas</td><td rowspan="1" colspan="1"><named-content xmlns:xlink="http://www.w3.org/1999/xlink" content-type="dwc:verbatimLatitude" xlink:type="simple">-0.348360</named-content></td><td rowspan="1" colspan="1"><named-content xmlns:xlink="http://www.w3.org/1999/xlink" content-type="dwc:verbatimLongitude" xlink:type="simple">-79.076010</named-content></td><td rowspan="1" colspan="1">1238</td></tr><tr><td rowspan="1" colspan="1"><italic><tp:taxon-name><tp:taxon-name-part taxon-name-part-type="genus">Diaphorolepis</tp:taxon-name-part> <tp:taxon-name-part taxon-name-part-type="species">wagneri</tp:taxon-name-part></tp:taxon-name></italic></td><td rowspan="1" colspan="1"><named-content xmlns:xlink="http://www.w3.org/1999/xlink" content-type="dwc:institutional_code" xlink:type="simple">QCAZ</named-content> 381</td><td rowspan="1" colspan="1">Ecuador, Pichincha, Tandapi</td><td rowspan="1" colspan="1"><named-content xmlns:xlink="http://www.w3.org/1999/xlink" content-type="dwc:verbatimLatitude" xlink:type="simple">-0.415220</named-content></td><td rowspan="1" colspan="1"><named-content xmlns:xlink="http://www.w3.org/1999/xlink" content-type="dwc:verbatimLongitude" xlink:type="simple">-78.797280</named-content></td><td rowspan="1" colspan="1">1457</td></tr><tr><td rowspan="1" colspan="1"><italic><tp:taxon-name><tp:taxon-name-part taxon-name-part-type="genus">Diaphorolepis</tp:taxon-name-part> <tp:taxon-name-part taxon-name-part-type="species">wagneri</tp:taxon-name-part></tp:taxon-name></italic></td><td rowspan="1" colspan="1"><named-content xmlns:xlink="http://www.w3.org/1999/xlink" content-type="dwc:institutional_code" xlink:type="simple">QCAZ</named-content> 8450</td><td rowspan="1" colspan="1">Ecuador, Cotopaxi, Pucayacu–Sigchos</td><td rowspan="1" colspan="1"><named-content xmlns:xlink="http://www.w3.org/1999/xlink" content-type="dwc:verbatimLatitude" xlink:type="simple">-0.702730</named-content></td><td rowspan="1" colspan="1"><named-content xmlns:xlink="http://www.w3.org/1999/xlink" content-type="dwc:verbatimLongitude" xlink:type="simple">-79.056810</named-content></td><td rowspan="1" colspan="1">974</td></tr><tr><td rowspan="1" colspan="1"><italic><tp:taxon-name><tp:taxon-name-part taxon-name-part-type="genus">Diaphorolepis</tp:taxon-name-part> <tp:taxon-name-part taxon-name-part-type="species">wagneri</tp:taxon-name-part></tp:taxon-name></italic></td><td rowspan="1" colspan="1"><named-content xmlns:xlink="http://www.w3.org/1999/xlink" content-type="dwc:institutional_code" xlink:type="simple">QCAZ</named-content> 8782</td><td rowspan="1" colspan="1">Imbabura Lita, Ecuador</td><td rowspan="1" colspan="1"><named-content xmlns:xlink="http://www.w3.org/1999/xlink" content-type="dwc:verbatimLatitude" xlink:type="simple">0.815270</named-content></td><td rowspan="1" colspan="1"><named-content xmlns:xlink="http://www.w3.org/1999/xlink" content-type="dwc:verbatimLongitude" xlink:type="simple">-78.388350</named-content></td><td rowspan="1" colspan="1">865</td></tr><tr><td rowspan="1" colspan="1"><italic><tp:taxon-name><tp:taxon-name-part taxon-name-part-type="genus">Diaphorolepis</tp:taxon-name-part> <tp:taxon-name-part taxon-name-part-type="species">wagneri</tp:taxon-name-part></tp:taxon-name></italic></td><td rowspan="1" colspan="1"><named-content xmlns:xlink="http://www.w3.org/1999/xlink" content-type="dwc:institutional_code" xlink:type="simple">UVC</named-content> 12187</td><td rowspan="1" colspan="1">18km East of San Jose de Palmar, Colombia</td><td rowspan="1" colspan="1"><named-content xmlns:xlink="http://www.w3.org/1999/xlink" content-type="dwc:verbatimLatitude" xlink:type="simple">4.966667</named-content></td><td rowspan="1" colspan="1"><named-content xmlns:xlink="http://www.w3.org/1999/xlink" content-type="dwc:verbatimLongitude" xlink:type="simple">-76.233333</named-content></td><td rowspan="1" colspan="1">1546</td></tr><tr><td rowspan="1" colspan="1"><italic><tp:taxon-name><tp:taxon-name-part taxon-name-part-type="genus">Diaphorolepis</tp:taxon-name-part> <tp:taxon-name-part taxon-name-part-type="species">wagneri</tp:taxon-name-part></tp:taxon-name></italic></td><td rowspan="1" colspan="1"><named-content xmlns:xlink="http://www.w3.org/1999/xlink" content-type="dwc:institutional_code" xlink:type="simple">UVC</named-content> 5254</td><td rowspan="1" colspan="1">Colombia, Cali, Pichinde, Farallones de Cali</td><td rowspan="1" colspan="1"><named-content xmlns:xlink="http://www.w3.org/1999/xlink" content-type="dwc:verbatimLatitude" xlink:type="simple">3.433400</named-content></td><td rowspan="1" colspan="1"><named-content xmlns:xlink="http://www.w3.org/1999/xlink" content-type="dwc:verbatimLongitude" xlink:type="simple">-76.616680</named-content></td><td rowspan="1" colspan="1">1614</td></tr><tr><td rowspan="1" colspan="1"><italic><tp:taxon-name><tp:taxon-name-part taxon-name-part-type="genus">Diaphorolepis</tp:taxon-name-part> <tp:taxon-name-part taxon-name-part-type="species">wagneri</tp:taxon-name-part></tp:taxon-name></italic></td><td rowspan="1" colspan="1"><named-content xmlns:xlink="http://www.w3.org/1999/xlink" content-type="dwc:institutional_code" xlink:type="simple">UVC</named-content> 5255</td><td rowspan="1" colspan="1">Colombia, Pance, Camino a Corea, Pance, Farallones de Cali</td><td rowspan="1" colspan="1"><named-content xmlns:xlink="http://www.w3.org/1999/xlink" content-type="dwc:verbatimLatitude" xlink:type="simple">3.328340</named-content></td><td rowspan="1" colspan="1"><named-content xmlns:xlink="http://www.w3.org/1999/xlink" content-type="dwc:verbatimLongitude" xlink:type="simple">-76.638650</named-content></td><td rowspan="1" colspan="1">1632</td></tr><tr><td rowspan="1" colspan="1"><italic><tp:taxon-name><tp:taxon-name-part taxon-name-part-type="genus">Emmochliophis</tp:taxon-name-part> <tp:taxon-name-part taxon-name-part-type="species">fugleri</tp:taxon-name-part></tp:taxon-name></italic></td><td rowspan="1" colspan="1"><named-content xmlns:xlink="http://www.w3.org/1999/xlink" content-type="dwc:institutional_code" xlink:type="simple">UIMNH</named-content> 78795</td><td rowspan="1" colspan="1">4 km. E Río Baba Bridge, 24 km. S Santo Domingo de los Colorados, Pichincha, Ecuador</td><td rowspan="1" colspan="1"><named-content xmlns:xlink="http://www.w3.org/1999/xlink" content-type="dwc:verbatimLatitude" xlink:type="simple">-0.435562</named-content></td><td rowspan="1" colspan="1"><named-content xmlns:xlink="http://www.w3.org/1999/xlink" content-type="dwc:verbatimLongitude" xlink:type="simple">-79.246212</named-content></td><td rowspan="1" colspan="1">618</td></tr><tr><td rowspan="1" colspan="1"><italic><tp:taxon-name><tp:taxon-name-part taxon-name-part-type="genus">Emmochliophis</tp:taxon-name-part> <tp:taxon-name-part taxon-name-part-type="species">miops</tp:taxon-name-part></tp:taxon-name></italic></td><td rowspan="1" colspan="1">BMNH 1946.1.12.30</td><td rowspan="1" colspan="1">Parambas (Imbabura), Ecuador</td><td rowspan="1" colspan="1"><named-content xmlns:xlink="http://www.w3.org/1999/xlink" content-type="dwc:verbatimLatitude" xlink:type="simple">0.805000</named-content></td><td rowspan="1" colspan="1"><named-content xmlns:xlink="http://www.w3.org/1999/xlink" content-type="dwc:verbatimLongitude" xlink:type="simple">-78.350833</named-content></td><td rowspan="1" colspan="1">1105</td></tr><tr><td rowspan="1" colspan="1"><bold>Eastern Andes</bold></td><td rowspan="1" colspan="1"/><td rowspan="1" colspan="1"/><td rowspan="1" colspan="1"/><td rowspan="1" colspan="1"/><td rowspan="1" colspan="1"/></tr><tr><td rowspan="1" colspan="1"><italic><tp:taxon-name><tp:taxon-name-part taxon-name-part-type="genus">Synophis</tp:taxon-name-part></tp:taxon-name></italic> aff. <italic><tp:taxon-name><tp:taxon-name-part taxon-name-part-type="species">bicolor</tp:taxon-name-part></tp:taxon-name></italic></td><td rowspan="1" colspan="1">FHGO 9186</td><td rowspan="1" colspan="1">Río Zopladora, Ecuador</td><td rowspan="1" colspan="1"><named-content xmlns:xlink="http://www.w3.org/1999/xlink" content-type="dwc:verbatimLatitude" xlink:type="simple">-2.611510</named-content></td><td rowspan="1" colspan="1"><named-content xmlns:xlink="http://www.w3.org/1999/xlink" content-type="dwc:verbatimLongitude" xlink:type="simple">-78.472174</named-content></td><td rowspan="1" colspan="1">1677</td></tr><tr><td rowspan="1" colspan="1"><italic><tp:taxon-name><tp:taxon-name-part taxon-name-part-type="genus">Synophis</tp:taxon-name-part></tp:taxon-name></italic> aff. <italic><tp:taxon-name><tp:taxon-name-part taxon-name-part-type="species">bicolor</tp:taxon-name-part></tp:taxon-name></italic></td><td rowspan="1" colspan="1">KU 121341</td><td rowspan="1" colspan="1">Ecuador, Pastaza, Mera</td><td rowspan="1" colspan="1"><named-content xmlns:xlink="http://www.w3.org/1999/xlink" content-type="dwc:verbatimLatitude" xlink:type="simple">-1.457452</named-content></td><td rowspan="1" colspan="1"><named-content xmlns:xlink="http://www.w3.org/1999/xlink" content-type="dwc:verbatimLongitude" xlink:type="simple">-78.107976</named-content></td><td rowspan="1" colspan="1">1111</td></tr><tr><td rowspan="1" colspan="1"><italic><tp:taxon-name><tp:taxon-name-part taxon-name-part-type="genus">Synophis</tp:taxon-name-part></tp:taxon-name></italic> aff. <italic><tp:taxon-name><tp:taxon-name-part taxon-name-part-type="species">bicolor</tp:taxon-name-part></tp:taxon-name></italic></td><td rowspan="1" colspan="1"><abbrev xmlns:xlink="http://www.w3.org/1999/xlink" content-type="institution" xlink:title="Museo de Zoología at the Universidad Tecnológica Indoamérica" xlink:type="simple">MZUTI</abbrev> 3529</td><td rowspan="1" colspan="1">Wild Sumaco, Ecuador</td><td rowspan="1" colspan="1"><named-content xmlns:xlink="http://www.w3.org/1999/xlink" content-type="dwc:verbatimLatitude" xlink:type="simple">-0.675700</named-content></td><td rowspan="1" colspan="1"><named-content xmlns:xlink="http://www.w3.org/1999/xlink" content-type="dwc:verbatimLongitude" xlink:type="simple">-77.601290</named-content></td><td rowspan="1" colspan="1">1463</td></tr><tr><td rowspan="1" colspan="1"><italic><tp:taxon-name><tp:taxon-name-part taxon-name-part-type="genus">Synophis</tp:taxon-name-part></tp:taxon-name></italic> aff. <italic><tp:taxon-name><tp:taxon-name-part taxon-name-part-type="species">bicolor</tp:taxon-name-part></tp:taxon-name></italic></td><td rowspan="1" colspan="1"><abbrev xmlns:xlink="http://www.w3.org/1999/xlink" content-type="institution" xlink:title="Museo de Zoología at the Universidad Tecnológica Indoamérica" xlink:type="simple">MZUTI</abbrev> 4180</td><td rowspan="1" colspan="1">El Genairo, Ecuador</td><td rowspan="1" colspan="1"><named-content xmlns:xlink="http://www.w3.org/1999/xlink" content-type="dwc:verbatimLatitude" xlink:type="simple">-4.166181</named-content></td><td rowspan="1" colspan="1"><named-content xmlns:xlink="http://www.w3.org/1999/xlink" content-type="dwc:verbatimLongitude" xlink:type="simple">-78.94094</named-content></td><td rowspan="1" colspan="1">1212</td></tr><tr><td rowspan="1" colspan="1"><italic><tp:taxon-name><tp:taxon-name-part taxon-name-part-type="genus">Synophis</tp:taxon-name-part></tp:taxon-name></italic> aff. <italic><tp:taxon-name><tp:taxon-name-part taxon-name-part-type="species">bicolor</tp:taxon-name-part></tp:taxon-name></italic></td><td rowspan="1" colspan="1"><named-content xmlns:xlink="http://www.w3.org/1999/xlink" content-type="dwc:institutional_code" xlink:type="simple">UMMZ</named-content> 91550</td><td rowspan="1" colspan="1">Ecuador, Napo-Pastaza, Abitagua</td><td rowspan="1" colspan="1"><named-content xmlns:xlink="http://www.w3.org/1999/xlink" content-type="dwc:verbatimLatitude" xlink:type="simple">-1.383000</named-content></td><td rowspan="1" colspan="1"><named-content xmlns:xlink="http://www.w3.org/1999/xlink" content-type="dwc:verbatimLongitude" xlink:type="simple">-78.083000</named-content></td><td rowspan="1" colspan="1">1482</td></tr><tr><td rowspan="1" colspan="1"><bold>Western Andes</bold></td><td rowspan="1" colspan="1"/><td rowspan="1" colspan="1"/><td rowspan="1" colspan="1"/><td rowspan="1" colspan="1"/><td rowspan="1" colspan="1"/></tr><tr><td rowspan="1" colspan="1"><italic><tp:taxon-name><tp:taxon-name-part taxon-name-part-type="genus">Synophis</tp:taxon-name-part></tp:taxon-name></italic> aff. <italic><tp:taxon-name><tp:taxon-name-part taxon-name-part-type="species">bicolor</tp:taxon-name-part></tp:taxon-name></italic></td><td rowspan="1" colspan="1">BMNH 1940.2.30.31</td><td rowspan="1" colspan="1">Río Solaya, Ecuador</td><td rowspan="1" colspan="1"><named-content xmlns:xlink="http://www.w3.org/1999/xlink" content-type="dwc:verbatimLatitude" xlink:type="simple">-0.010213</named-content></td><td rowspan="1" colspan="1"><named-content xmlns:xlink="http://www.w3.org/1999/xlink" content-type="dwc:verbatimLongitude" xlink:type="simple">-78.819510</named-content></td><td rowspan="1" colspan="1">1008</td></tr><tr><td rowspan="1" colspan="1"><italic><tp:taxon-name><tp:taxon-name-part taxon-name-part-type="genus">Synophis</tp:taxon-name-part></tp:taxon-name></italic> aff. <italic><tp:taxon-name><tp:taxon-name-part taxon-name-part-type="species">bicolor</tp:taxon-name-part></tp:taxon-name></italic></td><td rowspan="1" colspan="1"><named-content xmlns:xlink="http://www.w3.org/1999/xlink" content-type="dwc:institutional_code" xlink:type="simple">CAS</named-content> 23612</td><td rowspan="1" colspan="1">Chimborazo, Naranjapata, Ecuador</td><td rowspan="1" colspan="1"><named-content xmlns:xlink="http://www.w3.org/1999/xlink" content-type="dwc:verbatimLatitude" xlink:type="simple">-2.266667</named-content></td><td rowspan="1" colspan="1"><named-content xmlns:xlink="http://www.w3.org/1999/xlink" content-type="dwc:verbatimLongitude" xlink:type="simple">-79.083333</named-content></td><td rowspan="1" colspan="1">763</td></tr><tr><td rowspan="1" colspan="1"><italic><tp:taxon-name><tp:taxon-name-part taxon-name-part-type="genus">Synophis</tp:taxon-name-part></tp:taxon-name></italic> aff. <italic><tp:taxon-name><tp:taxon-name-part taxon-name-part-type="species">bicolor</tp:taxon-name-part></tp:taxon-name></italic></td><td rowspan="1" colspan="1"><named-content xmlns:xlink="http://www.w3.org/1999/xlink" content-type="dwc:institutional_code" xlink:type="simple">MCZ</named-content> R-164530</td><td rowspan="1" colspan="1">Ecuador, Pichincha, Tandapi</td><td rowspan="1" colspan="1"><named-content xmlns:xlink="http://www.w3.org/1999/xlink" content-type="dwc:verbatimLatitude" xlink:type="simple">-0.419803</named-content></td><td rowspan="1" colspan="1"><named-content xmlns:xlink="http://www.w3.org/1999/xlink" content-type="dwc:verbatimLongitude" xlink:type="simple">-78.801132</named-content></td><td rowspan="1" colspan="1">1714</td></tr><tr><td rowspan="1" colspan="1"><italic><tp:taxon-name><tp:taxon-name-part taxon-name-part-type="genus">Synophis</tp:taxon-name-part></tp:taxon-name></italic> aff. <italic><tp:taxon-name><tp:taxon-name-part taxon-name-part-type="species">bicolor</tp:taxon-name-part></tp:taxon-name></italic></td><td rowspan="1" colspan="1"><named-content xmlns:xlink="http://www.w3.org/1999/xlink" content-type="dwc:institutional_code" xlink:type="simple">QCAZ</named-content> 10453</td><td rowspan="1" colspan="1">Cotopaxi: Naranjito, Bosque Integral Otonga</td><td rowspan="1" colspan="1"><named-content xmlns:xlink="http://www.w3.org/1999/xlink" content-type="dwc:verbatimLatitude" xlink:type="simple">-0.417820</named-content></td><td rowspan="1" colspan="1"><named-content xmlns:xlink="http://www.w3.org/1999/xlink" content-type="dwc:verbatimLongitude" xlink:type="simple">-78.988030</named-content></td><td rowspan="1" colspan="1">1655</td></tr><tr><td rowspan="1" colspan="1"><italic><tp:taxon-name><tp:taxon-name-part taxon-name-part-type="genus">Synophis</tp:taxon-name-part></tp:taxon-name></italic> aff. <italic><tp:taxon-name><tp:taxon-name-part taxon-name-part-type="species">bicolor</tp:taxon-name-part></tp:taxon-name></italic></td><td rowspan="1" colspan="1"><named-content xmlns:xlink="http://www.w3.org/1999/xlink" content-type="dwc:institutional_code" xlink:type="simple">TCWC</named-content> 66209</td><td rowspan="1" colspan="1">Ecuador, Cotopaxi, Las Pampas</td><td rowspan="1" colspan="1"><named-content xmlns:xlink="http://www.w3.org/1999/xlink" content-type="dwc:verbatimLatitude" xlink:type="simple">-0.348360</named-content></td><td rowspan="1" colspan="1"><named-content xmlns:xlink="http://www.w3.org/1999/xlink" content-type="dwc:verbatimLongitude" xlink:type="simple">-79.076010</named-content></td><td rowspan="1" colspan="1">1238</td></tr><tr><td rowspan="1" colspan="1"><italic><tp:taxon-name><tp:taxon-name-part taxon-name-part-type="genus">Synophis</tp:taxon-name-part></tp:taxon-name></italic> aff. <italic><tp:taxon-name><tp:taxon-name-part taxon-name-part-type="species">bicolor</tp:taxon-name-part></tp:taxon-name></italic></td><td rowspan="1" colspan="1"><named-content xmlns:xlink="http://www.w3.org/1999/xlink" content-type="dwc:institutional_code" xlink:type="simple">UMMZ</named-content> 185812</td><td rowspan="1" colspan="1">Ecuador, Cotopaxi, San Francisco de Las Pampas</td><td rowspan="1" colspan="1"><named-content xmlns:xlink="http://www.w3.org/1999/xlink" content-type="dwc:verbatimLatitude" xlink:type="simple">-0.440357</named-content></td><td rowspan="1" colspan="1"><named-content xmlns:xlink="http://www.w3.org/1999/xlink" content-type="dwc:verbatimLongitude" xlink:type="simple">-78.966629</named-content></td><td rowspan="1" colspan="1">1586</td></tr><tr><td rowspan="1" colspan="1"><italic><tp:taxon-name><tp:taxon-name-part taxon-name-part-type="genus">Synophis</tp:taxon-name-part></tp:taxon-name></italic> cf. <italic><tp:taxon-name><tp:taxon-name-part taxon-name-part-type="species">bicolor</tp:taxon-name-part></tp:taxon-name></italic></td><td rowspan="1" colspan="1"><named-content xmlns:xlink="http://www.w3.org/1999/xlink" content-type="dwc:institutional_code" xlink:type="simple">MHUA</named-content> 14577</td><td rowspan="1" colspan="1">Colombia, Dpto. Antioquia, Mpio. Amalfi, <abbrev xmlns:xlink="http://www.w3.org/1999/xlink" xlink:title="ventrals" xlink:type="simple">V</abbrev>. da La Manguita, Fca. La Esperanza</td><td rowspan="1" colspan="1"><named-content xmlns:xlink="http://www.w3.org/1999/xlink" content-type="dwc:verbatimLatitude" xlink:type="simple">6.978611</named-content></td><td rowspan="1" colspan="1"><named-content xmlns:xlink="http://www.w3.org/1999/xlink" content-type="dwc:verbatimLongitude" xlink:type="simple">-75.044444</named-content></td><td rowspan="1" colspan="1">1394</td></tr><tr><td rowspan="1" colspan="1"><italic><tp:taxon-name><tp:taxon-name-part taxon-name-part-type="genus">Synophis</tp:taxon-name-part></tp:taxon-name></italic> cf. <italic><tp:taxon-name><tp:taxon-name-part taxon-name-part-type="species">bicolor</tp:taxon-name-part></tp:taxon-name></italic></td><td rowspan="1" colspan="1"><named-content xmlns:xlink="http://www.w3.org/1999/xlink" content-type="dwc:institutional_code" xlink:type="simple"><named-content content-type="dwc:institutional_code" xlink:type="simple"><named-content content-type="dwc:institutional_code" xlink:type="simple">MLS</named-content></named-content></named-content> 2072</td><td rowspan="1" colspan="1">Medellin, Cordillera Central, Colombia</td><td rowspan="1" colspan="1"><named-content xmlns:xlink="http://www.w3.org/1999/xlink" content-type="dwc:verbatimLatitude" xlink:type="simple">6.230833</named-content></td><td rowspan="1" colspan="1"><named-content xmlns:xlink="http://www.w3.org/1999/xlink" content-type="dwc:verbatimLongitude" xlink:type="simple">-75.590556</named-content></td><td rowspan="1" colspan="1">1497</td></tr><tr><td rowspan="1" colspan="1"><italic><tp:taxon-name><tp:taxon-name-part taxon-name-part-type="genus">Synophis</tp:taxon-name-part> <tp:taxon-name-part taxon-name-part-type="species">bicolor</tp:taxon-name-part></tp:taxon-name></italic></td><td rowspan="1" colspan="1"><named-content xmlns:xlink="http://www.w3.org/1999/xlink" content-type="dwc:institutional_code" xlink:type="simple">MECN</named-content> 6732</td><td rowspan="1" colspan="1">Tobar Donoso, Ecuador</td><td rowspan="1" colspan="1"><named-content xmlns:xlink="http://www.w3.org/1999/xlink" content-type="dwc:verbatimLatitude" xlink:type="simple">1.189930</named-content></td><td rowspan="1" colspan="1"><named-content xmlns:xlink="http://www.w3.org/1999/xlink" content-type="dwc:verbatimLongitude" xlink:type="simple">-78.504130</named-content></td><td rowspan="1" colspan="1">229</td></tr><tr><td rowspan="1" colspan="1"><italic><tp:taxon-name><tp:taxon-name-part taxon-name-part-type="genus">Synophis</tp:taxon-name-part> <tp:taxon-name-part taxon-name-part-type="species">bicolor</tp:taxon-name-part></tp:taxon-name></italic></td><td rowspan="1" colspan="1"><named-content xmlns:xlink="http://www.w3.org/1999/xlink" content-type="dwc:institutional_code" xlink:type="simple">MECN</named-content> 6733</td><td rowspan="1" colspan="1">Sendero Awa, Ecuador</td><td rowspan="1" colspan="1"><named-content xmlns:xlink="http://www.w3.org/1999/xlink" content-type="dwc:verbatimLatitude" xlink:type="simple">1.164400</named-content></td><td rowspan="1" colspan="1"><named-content xmlns:xlink="http://www.w3.org/1999/xlink" content-type="dwc:verbatimLongitude" xlink:type="simple">-78.507120</named-content></td><td rowspan="1" colspan="1">257</td></tr><tr><td rowspan="1" colspan="1"><italic><tp:taxon-name><tp:taxon-name-part taxon-name-part-type="genus">Synophis</tp:taxon-name-part> <tp:taxon-name-part taxon-name-part-type="species">bicolor</tp:taxon-name-part></tp:taxon-name></italic></td><td rowspan="1" colspan="1"><abbrev xmlns:xlink="http://www.w3.org/1999/xlink" content-type="institution" xlink:title="Museo de Zoología at the Universidad Tecnológica Indoamérica" xlink:type="simple">MZUTI</abbrev> 4175</td><td rowspan="1" colspan="1">Itapoa, Ecuador</td><td rowspan="1" colspan="1"><named-content xmlns:xlink="http://www.w3.org/1999/xlink" content-type="dwc:verbatimLatitude" xlink:type="simple">0.46411</named-content></td><td rowspan="1" colspan="1"><named-content xmlns:xlink="http://www.w3.org/1999/xlink" content-type="dwc:verbatimLongitude" xlink:type="simple">-79.15547</named-content></td><td rowspan="1" colspan="1">267</td></tr><tr><td rowspan="1" colspan="1"><italic><tp:taxon-name><tp:taxon-name-part taxon-name-part-type="genus">Synophis</tp:taxon-name-part> <tp:taxon-name-part taxon-name-part-type="species">bicolor</tp:taxon-name-part></tp:taxon-name></italic></td><td rowspan="1" colspan="1"><named-content xmlns:xlink="http://www.w3.org/1999/xlink" content-type="dwc:institutional_code" xlink:type="simple">UTA</named-content> R-55956</td><td rowspan="1" colspan="1">Ecuador, Esmeraldas, Canton San Lorenzo</td><td rowspan="1" colspan="1"><named-content xmlns:xlink="http://www.w3.org/1999/xlink" content-type="dwc:verbatimLatitude" xlink:type="simple">1.03212</named-content></td><td rowspan="1" colspan="1"><named-content xmlns:xlink="http://www.w3.org/1999/xlink" content-type="dwc:verbatimLongitude" xlink:type="simple">-78.613780</named-content></td><td rowspan="1" colspan="1">318</td></tr><tr><td rowspan="1" colspan="1"><italic><tp:taxon-name><tp:taxon-name-part taxon-name-part-type="genus">Synophis</tp:taxon-name-part> <tp:taxon-name-part taxon-name-part-type="species">calamitus</tp:taxon-name-part></tp:taxon-name></italic></td><td rowspan="1" colspan="1">KU 164208</td><td rowspan="1" colspan="1">9 km SE Tandayapa, Pichincha Province, Ecuador</td><td rowspan="1" colspan="1"><named-content xmlns:xlink="http://www.w3.org/1999/xlink" content-type="dwc:verbatimLatitude" xlink:type="simple">-0.047404</named-content></td><td rowspan="1" colspan="1"><named-content xmlns:xlink="http://www.w3.org/1999/xlink" content-type="dwc:verbatimLongitude" xlink:type="simple">-78.632804</named-content></td><td rowspan="1" colspan="1">2169</td></tr><tr><td rowspan="1" colspan="1"><italic><tp:taxon-name><tp:taxon-name-part taxon-name-part-type="genus">Synophis</tp:taxon-name-part> <tp:taxon-name-part taxon-name-part-type="species">calamitus</tp:taxon-name-part></tp:taxon-name></italic></td><td rowspan="1" colspan="1">KU 197107</td><td rowspan="1" colspan="1">4 km SE Tandayapa, Pichincha Province, Ecuador</td><td rowspan="1" colspan="1"><named-content xmlns:xlink="http://www.w3.org/1999/xlink" content-type="dwc:verbatimLatitude" xlink:type="simple">-0.012514</named-content></td><td rowspan="1" colspan="1"><named-content xmlns:xlink="http://www.w3.org/1999/xlink" content-type="dwc:verbatimLongitude" xlink:type="simple">-78.650697</named-content></td><td rowspan="1" colspan="1">1889</td></tr><tr><td rowspan="1" colspan="1"><italic><tp:taxon-name><tp:taxon-name-part taxon-name-part-type="genus">Synophis</tp:taxon-name-part> <tp:taxon-name-part taxon-name-part-type="species">calamitus</tp:taxon-name-part></tp:taxon-name></italic></td><td rowspan="1" colspan="1"><abbrev xmlns:xlink="http://www.w3.org/1999/xlink" content-type="institution" xlink:title="Museo de Zoología at the Universidad Tecnológica Indoamérica" xlink:type="simple">MZUTI</abbrev> 3694</td><td rowspan="1" colspan="1">Tambo Tanda, Ecuador</td><td rowspan="1" colspan="1"><named-content xmlns:xlink="http://www.w3.org/1999/xlink" content-type="dwc:verbatimLatitude" xlink:type="simple">-0.020108</named-content></td><td rowspan="1" colspan="1"><named-content xmlns:xlink="http://www.w3.org/1999/xlink" content-type="dwc:verbatimLongitude" xlink:type="simple">-78.651012</named-content></td><td rowspan="1" colspan="1">2048</td></tr><tr><td rowspan="1" colspan="1"><italic><tp:taxon-name><tp:taxon-name-part taxon-name-part-type="genus">Synophis</tp:taxon-name-part> <tp:taxon-name-part taxon-name-part-type="species">lasallei</tp:taxon-name-part></tp:taxon-name></italic></td><td rowspan="1" colspan="1"><named-content xmlns:xlink="http://www.w3.org/1999/xlink" content-type="dwc:institutional_code" xlink:type="simple">EPN</named-content> S.974</td><td rowspan="1" colspan="1">Ecuador, Napo-Pastaza, nr. Río Talin, headwaters of the Río Bobonaza</td><td rowspan="1" colspan="1"><named-content xmlns:xlink="http://www.w3.org/1999/xlink" content-type="dwc:verbatimLatitude" xlink:type="simple">-1.466670</named-content></td><td rowspan="1" colspan="1"><named-content xmlns:xlink="http://www.w3.org/1999/xlink" content-type="dwc:verbatimLongitude" xlink:type="simple">-77.883300</named-content></td><td rowspan="1" colspan="1">948</td></tr><tr><td rowspan="1" colspan="1"><italic><tp:taxon-name><tp:taxon-name-part taxon-name-part-type="genus">Synophis</tp:taxon-name-part> <tp:taxon-name-part taxon-name-part-type="species">lasallei</tp:taxon-name-part></tp:taxon-name></italic></td><td rowspan="1" colspan="1">FHGO 6489</td><td rowspan="1" colspan="1">Ceploa, Ecuador</td><td rowspan="1" colspan="1"><named-content xmlns:xlink="http://www.w3.org/1999/xlink" content-type="dwc:verbatimLatitude" xlink:type="simple">-1.339063</named-content></td><td rowspan="1" colspan="1"><named-content xmlns:xlink="http://www.w3.org/1999/xlink" content-type="dwc:verbatimLongitude" xlink:type="simple">-77.670660</named-content></td><td rowspan="1" colspan="1">839</td></tr><tr><td rowspan="1" colspan="1"><italic><tp:taxon-name><tp:taxon-name-part taxon-name-part-type="genus">Synophis</tp:taxon-name-part> <tp:taxon-name-part taxon-name-part-type="species">lasallei</tp:taxon-name-part></tp:taxon-name></italic></td><td rowspan="1" colspan="1">FHGO 7770</td><td rowspan="1" colspan="1">Cara del Indio, Ecuador</td><td rowspan="1" colspan="1"><named-content xmlns:xlink="http://www.w3.org/1999/xlink" content-type="dwc:verbatimLatitude" xlink:type="simple">-3.575695</named-content></td><td rowspan="1" colspan="1"><named-content xmlns:xlink="http://www.w3.org/1999/xlink" content-type="dwc:verbatimLongitude" xlink:type="simple">-78.451020</named-content></td><td rowspan="1" colspan="1">1207</td></tr><tr><td rowspan="1" colspan="1"><italic><tp:taxon-name><tp:taxon-name-part taxon-name-part-type="genus">Synophis</tp:taxon-name-part> <tp:taxon-name-part taxon-name-part-type="species">lasallei</tp:taxon-name-part></tp:taxon-name></italic></td><td rowspan="1" colspan="1">FHGO 8340</td><td rowspan="1" colspan="1">El Quimi, Ecuador</td><td rowspan="1" colspan="1"><named-content xmlns:xlink="http://www.w3.org/1999/xlink" content-type="dwc:verbatimLatitude" xlink:type="simple">-3.571852</named-content></td><td rowspan="1" colspan="1"><named-content xmlns:xlink="http://www.w3.org/1999/xlink" content-type="dwc:verbatimLongitude" xlink:type="simple">-78.516598</named-content></td><td rowspan="1" colspan="1">752</td></tr><tr><td rowspan="1" colspan="1"><italic><tp:taxon-name><tp:taxon-name-part taxon-name-part-type="genus">Synophis</tp:taxon-name-part> <tp:taxon-name-part taxon-name-part-type="species">lasallei</tp:taxon-name-part></tp:taxon-name></italic></td><td rowspan="1" colspan="1"><named-content xmlns:xlink="http://www.w3.org/1999/xlink" content-type="dwc:institutional_code" xlink:type="simple">FMNH</named-content> 81313</td><td rowspan="1" colspan="1">Colombia, Meta, Pico Renjifo, Serrania de la Macarena</td><td rowspan="1" colspan="1"><named-content xmlns:xlink="http://www.w3.org/1999/xlink" content-type="dwc:verbatimLatitude" xlink:type="simple">2.476901</named-content></td><td rowspan="1" colspan="1"><named-content xmlns:xlink="http://www.w3.org/1999/xlink" content-type="dwc:verbatimLongitude" xlink:type="simple">-73.794852</named-content></td><td rowspan="1" colspan="1">520</td></tr><tr><td rowspan="1" colspan="1"><italic><tp:taxon-name><tp:taxon-name-part taxon-name-part-type="genus">Synophis</tp:taxon-name-part> <tp:taxon-name-part taxon-name-part-type="species">lasallei</tp:taxon-name-part></tp:taxon-name></italic></td><td rowspan="1" colspan="1">KU 164221</td><td rowspan="1" colspan="1">2 km SSW Río Reventador, Ecuador</td><td rowspan="1" colspan="1"><named-content xmlns:xlink="http://www.w3.org/1999/xlink" content-type="dwc:verbatimLatitude" xlink:type="simple">-0.100000</named-content></td><td rowspan="1" colspan="1"><named-content xmlns:xlink="http://www.w3.org/1999/xlink" content-type="dwc:verbatimLongitude" xlink:type="simple">-77.600000</named-content></td><td rowspan="1" colspan="1">1479</td></tr><tr><td rowspan="1" colspan="1"><italic><tp:taxon-name><tp:taxon-name-part taxon-name-part-type="genus">Synophis</tp:taxon-name-part> <tp:taxon-name-part taxon-name-part-type="species">lasallei</tp:taxon-name-part></tp:taxon-name></italic></td><td rowspan="1" colspan="1"><named-content xmlns:xlink="http://www.w3.org/1999/xlink" content-type="dwc:institutional_code" xlink:type="simple">MCZ</named-content> R-156873</td><td rowspan="1" colspan="1">Ecuador, Napo Prov., Inecel Station, Cascada San Rafael, Río Quijos</td><td rowspan="1" colspan="1"><named-content xmlns:xlink="http://www.w3.org/1999/xlink" content-type="dwc:verbatimLatitude" xlink:type="simple">-0.103401</named-content></td><td rowspan="1" colspan="1"><named-content xmlns:xlink="http://www.w3.org/1999/xlink" content-type="dwc:verbatimLongitude" xlink:type="simple">-77.585487</named-content></td><td rowspan="1" colspan="1">1290</td></tr><tr><td rowspan="1" colspan="1"><italic><tp:taxon-name><tp:taxon-name-part taxon-name-part-type="genus">Synophis</tp:taxon-name-part> <tp:taxon-name-part taxon-name-part-type="species">lasallei</tp:taxon-name-part></tp:taxon-name></italic></td><td rowspan="1" colspan="1"><named-content xmlns:xlink="http://www.w3.org/1999/xlink" content-type="dwc:institutional_code" xlink:type="simple">MECN</named-content> 11250</td><td rowspan="1" colspan="1">Paquisha Alto, Ecuador</td><td rowspan="1" colspan="1"><named-content xmlns:xlink="http://www.w3.org/1999/xlink" content-type="dwc:verbatimLatitude" xlink:type="simple">-3.909518</named-content></td><td rowspan="1" colspan="1"><named-content xmlns:xlink="http://www.w3.org/1999/xlink" content-type="dwc:verbatimLongitude" xlink:type="simple">-78.487244</named-content></td><td rowspan="1" colspan="1">1660</td></tr><tr><td rowspan="1" colspan="1"><italic><tp:taxon-name><tp:taxon-name-part taxon-name-part-type="genus">Synophis</tp:taxon-name-part> <tp:taxon-name-part taxon-name-part-type="species">lasallei</tp:taxon-name-part></tp:taxon-name></italic></td><td rowspan="1" colspan="1"><named-content xmlns:xlink="http://www.w3.org/1999/xlink" content-type="dwc:institutional_code" xlink:type="simple">MECN</named-content> 11262</td><td rowspan="1" colspan="1">El Pangui, Ecuador</td><td rowspan="1" colspan="1"><named-content xmlns:xlink="http://www.w3.org/1999/xlink" content-type="dwc:verbatimLatitude" xlink:type="simple">-3.624502</named-content></td><td rowspan="1" colspan="1"><named-content xmlns:xlink="http://www.w3.org/1999/xlink" content-type="dwc:verbatimLongitude" xlink:type="simple">-78.586510</named-content></td><td rowspan="1" colspan="1">814</td></tr><tr><td rowspan="1" colspan="1"><italic><tp:taxon-name><tp:taxon-name-part taxon-name-part-type="genus">Synophis</tp:taxon-name-part> <tp:taxon-name-part taxon-name-part-type="species">lasallei</tp:taxon-name-part></tp:taxon-name></italic></td><td rowspan="1" colspan="1"><named-content xmlns:xlink="http://www.w3.org/1999/xlink" content-type="dwc:institutional_code" xlink:type="simple">MECN</named-content> 2220</td><td rowspan="1" colspan="1">Puyo, Ecuador</td><td rowspan="1" colspan="1"><named-content xmlns:xlink="http://www.w3.org/1999/xlink" content-type="dwc:verbatimLatitude" xlink:type="simple">-1.466780</named-content></td><td rowspan="1" colspan="1"><named-content xmlns:xlink="http://www.w3.org/1999/xlink" content-type="dwc:verbatimLongitude" xlink:type="simple">-77.983350</named-content></td><td rowspan="1" colspan="1">957</td></tr><tr><td rowspan="1" colspan="1"><italic><tp:taxon-name><tp:taxon-name-part taxon-name-part-type="genus">Synophis</tp:taxon-name-part> <tp:taxon-name-part taxon-name-part-type="species">lasallei</tp:taxon-name-part></tp:taxon-name></italic></td><td rowspan="1" colspan="1"><named-content xmlns:xlink="http://www.w3.org/1999/xlink" content-type="dwc:institutional_code" xlink:type="simple"><named-content content-type="dwc:institutional_code" xlink:type="simple"><named-content content-type="dwc:institutional_code" xlink:type="simple">MLS</named-content></named-content></named-content>/CJSP</td><td rowspan="1" colspan="1">N of Alban, cen. Cundinamarca Dept., cen. Colombia</td><td rowspan="1" colspan="1"><named-content xmlns:xlink="http://www.w3.org/1999/xlink" content-type="dwc:verbatimLatitude" xlink:type="simple">4.883333</named-content></td><td rowspan="1" colspan="1"><named-content xmlns:xlink="http://www.w3.org/1999/xlink" content-type="dwc:verbatimLongitude" xlink:type="simple">-74.450000</named-content></td><td rowspan="1" colspan="1">1983</td></tr><tr><td rowspan="1" colspan="1"><italic><tp:taxon-name><tp:taxon-name-part taxon-name-part-type="genus">Synophis</tp:taxon-name-part> <tp:taxon-name-part taxon-name-part-type="species">lasallei</tp:taxon-name-part></tp:taxon-name></italic></td><td rowspan="1" colspan="1"><abbrev xmlns:xlink="http://www.w3.org/1999/xlink" content-type="institution" xlink:title="Museo de Zoología at the Universidad Tecnológica Indoamérica" xlink:type="simple">MZUTI</abbrev> 4181</td><td rowspan="1" colspan="1">Sacha Yaku, Ecuador</td><td rowspan="1" colspan="1"><named-content xmlns:xlink="http://www.w3.org/1999/xlink" content-type="dwc:verbatimLatitude" xlink:type="simple">-1.407882</named-content></td><td rowspan="1" colspan="1"><named-content xmlns:xlink="http://www.w3.org/1999/xlink" content-type="dwc:verbatimLongitude" xlink:type="simple">-77.711092</named-content></td><td rowspan="1" colspan="1">974</td></tr><tr><td rowspan="1" colspan="1"><italic><tp:taxon-name><tp:taxon-name-part taxon-name-part-type="genus">Synophis</tp:taxon-name-part> <tp:taxon-name-part taxon-name-part-type="species">lasallei</tp:taxon-name-part></tp:taxon-name></italic></td><td rowspan="1" colspan="1"><named-content xmlns:xlink="http://www.w3.org/1999/xlink" content-type="dwc:institutional_code" xlink:type="simple">USNM</named-content> 233061</td><td rowspan="1" colspan="1">Río Arajuno, headwaters of, tributary of Río Napo, Pastaza, Ecuador</td><td rowspan="1" colspan="1"><named-content xmlns:xlink="http://www.w3.org/1999/xlink" content-type="dwc:verbatimLatitude" xlink:type="simple">-1.400000</named-content></td><td rowspan="1" colspan="1"><named-content xmlns:xlink="http://www.w3.org/1999/xlink" content-type="dwc:verbatimLongitude" xlink:type="simple">-77.883300</named-content></td><td rowspan="1" colspan="1">969</td></tr><tr><td rowspan="1" colspan="1"><italic><tp:taxon-name><tp:taxon-name-part taxon-name-part-type="genus">Synophis</tp:taxon-name-part> <tp:taxon-name-part taxon-name-part-type="species">lasallei</tp:taxon-name-part></tp:taxon-name></italic></td><td rowspan="1" colspan="1"><named-content xmlns:xlink="http://www.w3.org/1999/xlink" content-type="dwc:institutional_code" xlink:type="simple">USNM</named-content> 233062</td><td rowspan="1" colspan="1">Río Siquino, tributary of Río Villano, Upper Curaray, Pastaza, Ecuador</td><td rowspan="1" colspan="1"><named-content xmlns:xlink="http://www.w3.org/1999/xlink" content-type="dwc:verbatimLatitude" xlink:type="simple">-1.455303</named-content></td><td rowspan="1" colspan="1"><named-content xmlns:xlink="http://www.w3.org/1999/xlink" content-type="dwc:verbatimLongitude" xlink:type="simple">-77.714685</named-content></td><td rowspan="1" colspan="1">576</td></tr><tr><td rowspan="1" colspan="1"><italic><tp:taxon-name><tp:taxon-name-part taxon-name-part-type="genus">Synophis</tp:taxon-name-part> <tp:taxon-name-part taxon-name-part-type="species">lasallei</tp:taxon-name-part></tp:taxon-name></italic></td><td rowspan="1" colspan="1"><named-content xmlns:xlink="http://www.w3.org/1999/xlink" content-type="dwc:institutional_code" xlink:type="simple">USNM</named-content> 233063</td><td rowspan="1" colspan="1">Río Bobonaza, headwaters of, Ecuador</td><td rowspan="1" colspan="1"><named-content xmlns:xlink="http://www.w3.org/1999/xlink" content-type="dwc:verbatimLatitude" xlink:type="simple">-1.512156</named-content></td><td rowspan="1" colspan="1"><named-content xmlns:xlink="http://www.w3.org/1999/xlink" content-type="dwc:verbatimLongitude" xlink:type="simple">-77.833454</named-content></td><td rowspan="1" colspan="1">594</td></tr><tr><td rowspan="1" colspan="1"><italic><tp:taxon-name><tp:taxon-name-part taxon-name-part-type="genus">Synophis</tp:taxon-name-part> <tp:taxon-name-part taxon-name-part-type="species">lasallei</tp:taxon-name-part></tp:taxon-name></italic></td><td rowspan="1" colspan="1">WWL 977-978</td><td rowspan="1" colspan="1">Colombia, Meta prov., Villavicencio</td><td rowspan="1" colspan="1"><named-content xmlns:xlink="http://www.w3.org/1999/xlink" content-type="dwc:verbatimLatitude" xlink:type="simple">4.150000</named-content></td><td rowspan="1" colspan="1"><named-content xmlns:xlink="http://www.w3.org/1999/xlink" content-type="dwc:verbatimLongitude" xlink:type="simple">-73.633333</named-content></td><td rowspan="1" colspan="1">539</td></tr><tr><td rowspan="1" colspan="1"><italic><tp:taxon-name><tp:taxon-name-part taxon-name-part-type="genus">Synophis</tp:taxon-name-part> <tp:taxon-name-part taxon-name-part-type="species">plectovertebralis</tp:taxon-name-part></tp:taxon-name></italic></td><td rowspan="1" colspan="1"><named-content xmlns:xlink="http://www.w3.org/1999/xlink" content-type="dwc:institutional_code" xlink:type="simple">UVC</named-content> 11580</td><td rowspan="1" colspan="1">Haciendo San Pedro, 6km S El Queremal, Municipio Dagua, Valle del Cauca, Colombia</td><td rowspan="1" colspan="1"><named-content xmlns:xlink="http://www.w3.org/1999/xlink" content-type="dwc:verbatimLatitude" xlink:type="simple">3.483333</named-content></td><td rowspan="1" colspan="1"><named-content xmlns:xlink="http://www.w3.org/1999/xlink" content-type="dwc:verbatimLongitude" xlink:type="simple">-76.700000</named-content></td><td rowspan="1" colspan="1">1830</td></tr><tr><td rowspan="1" colspan="1"><italic><tp:taxon-name><tp:taxon-name-part taxon-name-part-type="genus">Synophis</tp:taxon-name-part> <tp:taxon-name-part taxon-name-part-type="species">zaheri</tp:taxon-name-part></tp:taxon-name></italic></td><td rowspan="1" colspan="1"><abbrev xmlns:xlink="http://www.w3.org/1999/xlink" content-type="institution" xlink:title="Museo de Zoología at the Universidad Tecnológica Indoamérica" xlink:type="simple">MZUTI</abbrev> 3353</td><td rowspan="1" colspan="1">Buenaventura Lodge, Ecuador</td><td rowspan="1" colspan="1"><named-content xmlns:xlink="http://www.w3.org/1999/xlink" content-type="dwc:verbatimLatitude" xlink:type="simple">-3.647970</named-content></td><td rowspan="1" colspan="1"><named-content xmlns:xlink="http://www.w3.org/1999/xlink" content-type="dwc:verbatimLongitude" xlink:type="simple">-79.755070</named-content></td><td rowspan="1" colspan="1">874</td></tr><tr><td rowspan="1" colspan="1"><italic><tp:taxon-name><tp:taxon-name-part taxon-name-part-type="genus">Synophis</tp:taxon-name-part> <tp:taxon-name-part taxon-name-part-type="species">zaheri</tp:taxon-name-part></tp:taxon-name></italic></td><td rowspan="1" colspan="1"><abbrev xmlns:xlink="http://www.w3.org/1999/xlink" content-type="institution" xlink:title="Museo de Zoología at the Universidad Tecnológica Indoamérica" xlink:type="simple">MZUTI</abbrev> 3355</td><td rowspan="1" colspan="1">Buenaventura Lodge, Ecuador</td><td rowspan="1" colspan="1"><named-content xmlns:xlink="http://www.w3.org/1999/xlink" content-type="dwc:verbatimLatitude" xlink:type="simple">-3.648820</named-content></td><td rowspan="1" colspan="1"><named-content xmlns:xlink="http://www.w3.org/1999/xlink" content-type="dwc:verbatimLongitude" xlink:type="simple">-79.756400</named-content></td><td rowspan="1" colspan="1">812</td></tr></tbody></table></table-wrap></tp:treatment-sec><ref-list><ref id="B18"><mixed-citation xmlns:xlink="http://www.w3.org/1999/xlink" xlink:type="simple"><person-group><name name-style="western"><surname>Fritts</surname><given-names>TH</given-names></name><name name-style="western"><surname>Smith</surname><given-names>HN</given-names></name></person-group> (<year>1969</year>) <article-title>A new genus and species of snake from western Ecuador.</article-title> <source>Transactions of the Kansas Academy of Science</source> <volume>72</volume>: <fpage>60</fpage>–<lpage>66</lpage>. doi: <ext-link xlink:type="simple" ext-link-type="doi" xlink:href="10.2307/3627049">10.2307/3627049</ext-link> </mixed-citation></ref><ref id="B41"><mixed-citation xmlns:xlink="http://www.w3.org/1999/xlink" xlink:type="simple"><person-group><name name-style="western"><surname>Savitzky</surname><given-names>AH</given-names></name></person-group> (<year>1974</year>) <article-title>The relationships of the xenodontine colubrid snakes related to <italic><tp:taxon-name><tp:taxon-name-part taxon-name-part-type="genus">Ninia</tp:taxon-name-part></tp:taxon-name></italic>.</article-title> <comment>MSc Thesis</comment>, <publisher-name>University of Kansas</publisher-name>, <publisher-loc>Lawrence, KS</publisher-loc>. </mixed-citation></ref><ref id="B20"><mixed-citation xmlns:xlink="http://www.w3.org/1999/xlink" xlink:type="simple"><person-group><name name-style="western"><surname>Hillis</surname><given-names>DM</given-names></name></person-group> (<year>1990</year>) <article-title>A new species of xenodontine colubrid snake of the genus <italic><tp:taxon-name><tp:taxon-name-part taxon-name-part-type="genus">Synophis</tp:taxon-name-part></tp:taxon-name></italic> from Ecuador and the phylogeny of the genera <italic><tp:taxon-name><tp:taxon-name-part taxon-name-part-type="genus">Synophis</tp:taxon-name-part></tp:taxon-name></italic> and <italic><tp:taxon-name><tp:taxon-name-part taxon-name-part-type="genus">Emmochliophis</tp:taxon-name-part></tp:taxon-name></italic>.</article-title> <source>Occasional Papers of the Museum of Natural History University of Kansas</source> <volume>135</volume>: <fpage>1</fpage>–<lpage>9</lpage>. </mixed-citation></ref><ref id="B5"><mixed-citation xmlns:xlink="http://www.w3.org/1999/xlink" xlink:type="simple"><person-group><name name-style="western"><surname>Bogert</surname><given-names>CM</given-names></name></person-group> (<year>1964</year>) <article-title>Snakes of the genera <italic><tp:taxon-name><tp:taxon-name-part taxon-name-part-type="genus">Diaphorolepis</tp:taxon-name-part></tp:taxon-name></italic> and <italic><tp:taxon-name><tp:taxon-name-part taxon-name-part-type="genus">Synophis</tp:taxon-name-part></tp:taxon-name></italic> and the colubrid subfamily <tp:taxon-name><tp:taxon-name-part taxon-name-part-type="subfamily">Xenoderminae</tp:taxon-name-part></tp:taxon-name>.</article-title> <source>Senckenbergiana Biologica</source> <volume>45</volume>: <fpage>509</fpage>–<lpage>531</lpage>. </mixed-citation></ref><ref id="B56"><mixed-citation xmlns:xlink="http://www.w3.org/1999/xlink" xlink:type="simple"><person-group><name name-style="western"><surname>Zaher</surname><given-names>H</given-names></name></person-group> (<year>1999</year>) <article-title>Hemipenial morphology of the South American xenodontine snakes, with a proposal for a monophyletic <tp:taxon-name><tp:taxon-name-part taxon-name-part-type="subfamily">Xenodontinae</tp:taxon-name-part></tp:taxon-name> and a reappraisal of colubroid hemipenes.</article-title> <source>Bulletin of the American Museum of Natural History</source> <volume>240</volume>: <fpage>1</fpage>–<lpage>168</lpage>. </mixed-citation></ref><ref id="B30"><mixed-citation xmlns:xlink="http://www.w3.org/1999/xlink" xlink:type="simple"><person-group><name name-style="western"><surname>Martinez</surname><given-names>PMS</given-names></name></person-group> (<year>2011</year>) <source>Comparative anatomy of the tribe <tp:taxon-name><tp:taxon-name-part taxon-name-part-type="tribe">Nothopsini</tp:taxon-name-part></tp:taxon-name> (<tp:taxon-name><tp:taxon-name-part taxon-name-part-type="suborder">Serpentes</tp:taxon-name-part></tp:taxon-name>, <tp:taxon-name><tp:taxon-name-part taxon-name-part-type="family">Dipsadidae</tp:taxon-name-part></tp:taxon-name>)</source>. <comment>MSc Thesis</comment>. <publisher-name>Departamento de Zoologia. Universidade de Sao Paulo</publisher-name>, <publisher-loc>Sao Paulo</publisher-loc>. </mixed-citation></ref><ref id="B38"><mixed-citation xmlns:xlink="http://www.w3.org/1999/xlink" xlink:type="simple"><person-group><name name-style="western"><surname>Sabaj-Perez</surname><given-names>MH</given-names></name></person-group> (<year>2013</year>) <source>Standard symbolic codes for institutional resource collections in herpetology and ichthyology: an online reference</source>. Version 4.0 (28 June 2013). Electronically accessible at <ext-link xlink:type="simple" ext-link-type="uri" xlink:href="http://www.asih.org/">http://www.asih.org/</ext-link> <publisher-name>American Society of Ichthyologists and Herpetologists</publisher-name>, <publisher-loc>Washington, DC</publisher-loc>. </mixed-citation></ref><ref id="B48"><mixed-citation xmlns:xlink="http://www.w3.org/1999/xlink" xlink:type="simple"><person-group><name name-style="western"><surname>Torres-Carvajal</surname><given-names>O</given-names></name><name name-style="western"><surname>Salazar-Valenzuela</surname><given-names>D</given-names></name><name name-style="western"><surname>Merino-Viteri</surname><given-names>A</given-names></name></person-group> (<year>2014</year>) <source>ReptiliaWebEcuador. Versión 2014.0</source>. <publisher-name>Museo de Zoología QCAZ, Pontificia Universidad Católica del Ecuador</publisher-name>. <ext-link xlink:type="simple" ext-link-type="uri" xlink:href="http://zoologia.puce.edu.ec/Vertebrados/reptiles/reptilesEcuador">http://zoologia.puce.edu.ec/Vertebrados/reptiles/reptilesEcuador</ext-link> [<date-in-citation content-type="access-date">access May 2014</date-in-citation>] </mixed-citation></ref><ref id="B23"><mixed-citation xmlns:xlink="http://www.w3.org/1999/xlink" xlink:type="simple"><person-group><name name-style="western"><surname>Jenner</surname><given-names>JV</given-names></name></person-group> (<year>1981</year>) <source>A zoogeographic study and the taxonomy of the xenodontine snakes</source>. <comment>PhD Thesis</comment>, <publisher-name>New York University</publisher-name>, <publisher-loc>New York</publisher-loc>. </mixed-citation></ref></ref-list></tp:taxon-treatment>
