# Supplementary material for: Systematics of Nothopsini (Serpentes, Dipsadidae), with a new species of Synophis from the Pacific Andean slopes of southwestern Ecuador
Source: Zookeys. 2015 Dec 1;(541):109–47. doi: 10.3897/zookeys.541.6058 (PMC4714381; doi:10.3897/zookeys.541.6058)
Supplement: XML Treatment for Diaphorolepidini [file zookeys.541.6058-treatment2.xml]

<!DOCTYPE tp:taxon-treatment
  PUBLIC "-//TaxonX//DTD Taxonomic Treatment Publishing DTD v0 20100105//EN" "tax-treatment-NSO.dtd">
<tp:taxon-treatment xmlns:tp="http://www.plazi.org/taxpub"><tp:treatment-meta><kwd-group><label>Taxon classification</label><kwd><named-content content-type="kingdom">Animalia</named-content></kwd><kwd><named-content content-type="order">Squamata</named-content></kwd><kwd><named-content content-type="family">Colubridae</named-content></kwd></kwd-group><mixed-citation publication-type="journal"><person-group><name><surname>Pyron</surname><given-names>R. Alexander</given-names></name><name><surname>Guayasamin</surname><given-names>Juan M.</given-names></name><name><surname>Peñafiel</surname><given-names>Nicolás</given-names></name><name><surname>Bustamante</surname><given-names>Lucas</given-names></name><name><surname>Arteaga</surname><given-names>Alejandro</given-names></name></person-group><article-title>Systematics of <tp:taxon-name><tp:taxon-name-part taxon-name-part-type="tribe">Nothopsini</tp:taxon-name-part></tp:taxon-name> (<tp:taxon-name><tp:taxon-name-part taxon-name-part-type="suborder">Serpentes</tp:taxon-name-part></tp:taxon-name>, <tp:taxon-name><tp:taxon-name-part taxon-name-part-type="family">Dipsadidae</tp:taxon-name-part></tp:taxon-name>), with a new species of <italic><tp:taxon-name><tp:taxon-name-part taxon-name-part-type="genus">Synophis</tp:taxon-name-part></tp:taxon-name></italic> from the Pacific Andean slopes of southwestern Ecuador</article-title><source>Zookeys</source><day>1</day><month>12</month><year>2015</year><volume>2015</volume><issue>541</issue><fpage>109</fpage><lpage>147</lpage><pub-id pub-id-type="doi">10.3897/zookeys.541.6058</pub-id></mixed-citation></tp:treatment-meta><tp:nomenclature><label>Tribe</label><tp:taxon-name>
                            <tp:taxon-name-part taxon-name-part-type="tribe">Diaphorolepidini</tp:taxon-name-part>
                        </tp:taxon-name><tp:taxon-authority>Jenner, 1981</tp:taxon-authority><tp:nomenclature-citation-list><tp:nomenclature-citation><tp:taxon-name><tp:taxon-name-part taxon-name-part-type="genus">Diaphorolepis</tp:taxon-name-part></tp:taxon-name><comment> Jan, 1863 (type genus by original designation)</comment></tp:nomenclature-citation><tp:nomenclature-citation><tp:taxon-name><tp:taxon-name-part taxon-name-part-type="genus">Emmochliophis</tp:taxon-name-part></tp:taxon-name><comment> Fritts &amp; Smith, 1969</comment></tp:nomenclature-citation><tp:nomenclature-citation><tp:taxon-name><tp:taxon-name-part taxon-name-part-type="genus">Synophis</tp:taxon-name-part></tp:taxon-name><comment> Peracca, 1896</comment></tp:nomenclature-citation></tp:nomenclature-citation-list></tp:nomenclature><tp:treatment-sec sec-type="Etymology"><title>Etymology.</title><p>Apparently from the Greek <italic>diaphoros</italic> for “differentiated” and <italic>lepis</italic> for “scales,” likely referring to the enlarged vertebral scale row as compared to the rest of the dorsal scales.</p></tp:treatment-sec><tp:treatment-sec sec-type="Description"><title>Description.</title><p>A group of relatively small-sized (&lt;550mm <abbrev xmlns:xlink="http://www.w3.org/1999/xlink" xlink:title="snout-vent length mm" xlink:type="simple">SVL</abbrev>) dipsadine snakes restricted to the Darien of Panama and northern Andes of South America with fused prefrontals and either an expanded vertebral scale row (<italic><tp:taxon-name><tp:taxon-name-part taxon-name-part-type="genus">Diaphorolepis</tp:taxon-name-part></tp:taxon-name></italic>) or expanded zygapophyses and neural spines in adults (<italic><tp:taxon-name><tp:taxon-name-part taxon-name-part-type="genus">Emmochliophis</tp:taxon-name-part></tp:taxon-name></italic> and <italic><tp:taxon-name><tp:taxon-name-part taxon-name-part-type="genus">Synophis</tp:taxon-name-part></tp:taxon-name></italic>).</p></tp:treatment-sec><tp:treatment-sec sec-type="Notes"><title>Notes.</title><p>The tribe name has also been spelled ‘<tp:taxon-name><tp:taxon-name-part taxon-name-part-type="tribe">Diaphorolepini</tp:taxon-name-part></tp:taxon-name>’ by <xref ref-type="bibr" rid="B42">Sheehy (2012)</xref>, but <tp:taxon-name><tp:taxon-name-part taxon-name-part-type="tribe">Diaphorolepidini</tp:taxon-name-part></tp:taxon-name> is the correct spelling based on the suffix –<italic>lepis</italic>, for which the stem is –<italic>lepid</italic> + –<italic>ini</italic>. This is a greatly restricted definition of <tp:taxon-name><tp:taxon-name-part taxon-name-part-type="tribe">Diaphorolepidini</tp:taxon-name-part></tp:taxon-name> over the original description (<xref ref-type="bibr" rid="B23">Jenner 1981</xref>), which included <italic><tp:taxon-name><tp:taxon-name-part taxon-name-part-type="genus">Atractus</tp:taxon-name-part></tp:taxon-name></italic>, <italic><tp:taxon-name><tp:taxon-name-part taxon-name-part-type="genus">Chersodromus</tp:taxon-name-part></tp:taxon-name></italic>, <italic><tp:taxon-name><tp:taxon-name-part taxon-name-part-type="genus">Crisantophis</tp:taxon-name-part></tp:taxon-name></italic>, <italic><tp:taxon-name><tp:taxon-name-part taxon-name-part-type="genus">Elapomorphus</tp:taxon-name-part></tp:taxon-name></italic>, <italic><tp:taxon-name><tp:taxon-name-part taxon-name-part-type="genus">Enulius</tp:taxon-name-part></tp:taxon-name></italic>, <italic><tp:taxon-name><tp:taxon-name-part taxon-name-part-type="genus">Gomesophis</tp:taxon-name-part></tp:taxon-name></italic>, <italic><tp:taxon-name><tp:taxon-name-part taxon-name-part-type="genus">Pseudotomodon</tp:taxon-name-part></tp:taxon-name></italic>, <italic><tp:taxon-name><tp:taxon-name-part taxon-name-part-type="genus">Ptychophis</tp:taxon-name-part></tp:taxon-name></italic>, and <italic><tp:taxon-name><tp:taxon-name-part taxon-name-part-type="genus">Sordellina</tp:taxon-name-part></tp:taxon-name></italic>.</p></tp:treatment-sec><ref-list><ref id="B42"><mixed-citation xmlns:xlink="http://www.w3.org/1999/xlink" xlink:type="simple"><person-group><name name-style="western"><surname>Sheehy</surname><given-names>CM III</given-names></name></person-group> (<year>2012</year>) <source>Phylogenetic relationships and feeding behavior of Neotropical snail-eating snakes (<tp:taxon-name><tp:taxon-name-part taxon-name-part-type="subfamily">Dipsadinae</tp:taxon-name-part></tp:taxon-name>, <tp:taxon-name><tp:taxon-name-part taxon-name-part-type="tribe">Dipsadini</tp:taxon-name-part></tp:taxon-name>)</source>. <comment>PhD Thesis</comment>, <publisher-name>University of Texas</publisher-name>, <publisher-loc>Arlington, TX</publisher-loc>. </mixed-citation></ref><ref id="B23"><mixed-citation xmlns:xlink="http://www.w3.org/1999/xlink" xlink:type="simple"><person-group><name name-style="western"><surname>Jenner</surname><given-names>JV</given-names></name></person-group> (<year>1981</year>) <source>A zoogeographic study and the taxonomy of the xenodontine snakes</source>. <comment>PhD Thesis</comment>, <publisher-name>New York University</publisher-name>, <publisher-loc>New York</publisher-loc>. </mixed-citation></ref></ref-list></tp:taxon-treatment>
