# Supplementary material for: Systematics of Nothopsini (Serpentes, Dipsadidae), with a new species of Synophis from the Pacific Andean slopes of southwestern Ecuador
Source: Zookeys. 2015 Dec 1;(541):109–47. doi: 10.3897/zookeys.541.6058 (PMC4714381; doi:10.3897/zookeys.541.6058)
Supplement: XML Treatment for Diaphorolepis [file zookeys.541.6058-treatment3.xml]

<!DOCTYPE tp:taxon-treatment
  PUBLIC "-//TaxonX//DTD Taxonomic Treatment Publishing DTD v0 20100105//EN" "tax-treatment-NSO.dtd">
<tp:taxon-treatment xmlns:tp="http://www.plazi.org/taxpub"><tp:treatment-meta><kwd-group><label>Taxon classification</label><kwd><named-content content-type="kingdom">Animalia</named-content></kwd><kwd><named-content content-type="order">Squamata</named-content></kwd><kwd><named-content content-type="family">Colubridae</named-content></kwd></kwd-group><mixed-citation publication-type="journal"><person-group><name><surname>Pyron</surname><given-names>R. Alexander</given-names></name><name><surname>Guayasamin</surname><given-names>Juan M.</given-names></name><name><surname>Peñafiel</surname><given-names>Nicolás</given-names></name><name><surname>Bustamante</surname><given-names>Lucas</given-names></name><name><surname>Arteaga</surname><given-names>Alejandro</given-names></name></person-group><article-title>Systematics of <tp:taxon-name><tp:taxon-name-part taxon-name-part-type="tribe">Nothopsini</tp:taxon-name-part></tp:taxon-name> (<tp:taxon-name><tp:taxon-name-part taxon-name-part-type="suborder">Serpentes</tp:taxon-name-part></tp:taxon-name>, <tp:taxon-name><tp:taxon-name-part taxon-name-part-type="family">Dipsadidae</tp:taxon-name-part></tp:taxon-name>), with a new species of <italic><tp:taxon-name><tp:taxon-name-part taxon-name-part-type="genus">Synophis</tp:taxon-name-part></tp:taxon-name></italic> from the Pacific Andean slopes of southwestern Ecuador</article-title><source>Zookeys</source><day>1</day><month>12</month><year>2015</year><volume>2015</volume><issue>541</issue><fpage>109</fpage><lpage>147</lpage><pub-id pub-id-type="doi">10.3897/zookeys.541.6058</pub-id></mixed-citation></tp:treatment-meta><tp:nomenclature><label>Genus</label><tp:taxon-name>
                            <tp:taxon-name-part taxon-name-part-type="genus">Diaphorolepis</tp:taxon-name-part>
                        </tp:taxon-name><tp:taxon-authority>Jan, 1863</tp:taxon-authority><tp:nomenclature-citation-list><tp:nomenclature-citation><tp:taxon-name><tp:taxon-name-part taxon-name-part-type="genus">Diaphorolepis</tp:taxon-name-part> <tp:taxon-name-part taxon-name-part-type="species">laevis</tp:taxon-name-part></tp:taxon-name><comment> Werner, 1923</comment></tp:nomenclature-citation><tp:nomenclature-citation><tp:taxon-name><tp:taxon-name-part taxon-name-part-type="genus">Diaphorolepis</tp:taxon-name-part> <tp:taxon-name-part taxon-name-part-type="species">wagneri</tp:taxon-name-part></tp:taxon-name><comment> Jan, 1863 (type species by monotypy)</comment></tp:nomenclature-citation></tp:nomenclature-citation-list></tp:nomenclature><tp:treatment-sec sec-type="Etymology"><title>Etymology.</title><p>Apparently from the Greek <italic>diaphoros</italic> for “differentiated” and <italic>lepis</italic> for “scales,” likely referring to the enlarged vertebral scale row as compared to the rest of the dorsal scales.</p></tp:treatment-sec><tp:treatment-sec sec-type="Description"><title>Description.</title><p>Relatively small-sized (&lt;550mm <abbrev xmlns:xlink="http://www.w3.org/1999/xlink" xlink:title="snout-vent length mm" xlink:type="simple">SVL</abbrev>) dipsadine snakes restricted to the Darien in Panama and northern Andes of South America, with 16–25 maxillary teeth, 10–13 infralabials, 8 or 9 supralabials, fused prefrontals, internasals in contact, loreal present, 1–3 postoculars, 157–197 ventrals, 84–141 subcaudals, dorsal scales in (19–21)-19-17 rows, and expanded vertebral scale row with weak to strong double keeling.</p></tp:treatment-sec><tp:treatment-sec sec-type="Notes"><title>Notes.</title><p>This genus was validly described by <xref ref-type="bibr" rid="B22">Jan (1863)</xref>, and re-described by <xref ref-type="bibr" rid="B52">Werner (1897)</xref>. <xref ref-type="bibr" rid="B53">Werner (1901)</xref> later incorrectly deemed Jan’s name a <italic>nomen nudum</italic>, and re-described the genus and type species, designating a neotype. However, this was an <!--PageBreak-->error of interpretation, later realized by Werner himself (<xref ref-type="bibr" rid="B55">Werner 1929</xref>), and neither the re-description or neotype designation have any nomenclatural validity (see <xref ref-type="bibr" rid="B5">Bogert 1964</xref>). The lower subcaudal counts for some specimens likely represent truncated tails.</p></tp:treatment-sec><ref-list><ref id="B22"><mixed-citation xmlns:xlink="http://www.w3.org/1999/xlink" xlink:type="simple"><person-group><name name-style="western"><surname>Jan</surname><given-names>G</given-names></name></person-group> (<year>1863</year>) <source>Elenco Sistemático Degli Ofidi e Disegnati per l’Iconografia Generale</source>. <publisher-name>A. Lombardi</publisher-name>, <publisher-loc>Milano</publisher-loc>. doi: <ext-link xlink:type="simple" ext-link-type="doi" xlink:href="10.5962/bhl.title.106683">10.5962/bhl.title.106683</ext-link> </mixed-citation></ref><ref id="B52"><mixed-citation xmlns:xlink="http://www.w3.org/1999/xlink" xlink:type="simple"><person-group><name name-style="western"><surname>Werner</surname><given-names>F</given-names></name></person-group> (<year>1897</year>) <article-title>Ueber einige neue und seltene Reptilien und Frösche der zoologischen Sammlung des bayrischen Staates in München.</article-title> <source>Sitzungsberichte der Bayerischen Akademie der Wissenschaften zu München, Mathematisch-Physikalische Klasse</source> <volume>27</volume>: <fpage>203</fpage>–<lpage>220</lpage>. </mixed-citation></ref><ref id="B53"><mixed-citation xmlns:xlink="http://www.w3.org/1999/xlink" xlink:type="simple"><person-group><name name-style="western"><surname>Werner</surname><given-names>F</given-names></name></person-group> (<year>1901</year>) <article-title>Uber Reptilien un Batrachier aus Ecuador un Neu-Guinea.</article-title> <source>Verhandlungen der kaiserlich-königlichen zoologisch-botanischen Gesellschaft in Wien</source> <volume>51</volume>: <fpage>593</fpage>–<lpage>615</lpage>. </mixed-citation></ref><ref id="B55"><mixed-citation xmlns:xlink="http://www.w3.org/1999/xlink" xlink:type="simple"><person-group><name name-style="western"><surname>Werner</surname><given-names>F</given-names></name></person-group> (<year>1929</year>) <article-title>Übersicht der Gattungen und Arten der Schlangen der Familie <tp:taxon-name><tp:taxon-name-part taxon-name-part-type="family">Colubridae</tp:taxon-name-part></tp:taxon-name>. III. Teil (<tp:taxon-name><tp:taxon-name-part taxon-name-part-type="subfamily">Colubrinae</tp:taxon-name-part></tp:taxon-name>). Mit einem Nachtrag zu den übrigen Familien.</article-title> <source>Zoologische Jahrbücher Abteilung für Systematik Ökologie und Geographie der Tiere Jena</source> <volume>57</volume>: <fpage>1</fpage>–<lpage>196</lpage>. </mixed-citation></ref><ref id="B5"><mixed-citation xmlns:xlink="http://www.w3.org/1999/xlink" xlink:type="simple"><person-group><name name-style="western"><surname>Bogert</surname><given-names>CM</given-names></name></person-group> (<year>1964</year>) <article-title>Snakes of the genera <italic><tp:taxon-name><tp:taxon-name-part taxon-name-part-type="genus">Diaphorolepis</tp:taxon-name-part></tp:taxon-name></italic> and <italic><tp:taxon-name><tp:taxon-name-part taxon-name-part-type="genus">Synophis</tp:taxon-name-part></tp:taxon-name></italic> and the colubrid subfamily <tp:taxon-name><tp:taxon-name-part taxon-name-part-type="subfamily">Xenoderminae</tp:taxon-name-part></tp:taxon-name>.</article-title> <source>Senckenbergiana Biologica</source> <volume>45</volume>: <fpage>509</fpage>–<lpage>531</lpage>. </mixed-citation></ref></ref-list></tp:taxon-treatment>
