# Supplementary material for: Systematics of Nothopsini (Serpentes, Dipsadidae), with a new species of Synophis from the Pacific Andean slopes of southwestern Ecuador
Source: Zookeys. 2015 Dec 1;(541):109–47. doi: 10.3897/zookeys.541.6058 (PMC4714381; doi:10.3897/zookeys.541.6058)
Supplement: XML Treatment for Diaphorolepis laevis [file zookeys.541.6058-treatment4.xml]

<!DOCTYPE tp:taxon-treatment
  PUBLIC "-//TaxonX//DTD Taxonomic Treatment Publishing DTD v0 20100105//EN" "tax-treatment-NSO.dtd">
<tp:taxon-treatment xmlns:tp="http://www.plazi.org/taxpub"><tp:treatment-meta><kwd-group><label>Taxon classification</label><kwd><named-content content-type="kingdom">Animalia</named-content></kwd><kwd><named-content content-type="order">Squamata</named-content></kwd><kwd><named-content content-type="family">Colubridae</named-content></kwd></kwd-group><mixed-citation publication-type="journal"><person-group><name><surname>Pyron</surname><given-names>R. Alexander</given-names></name><name><surname>Guayasamin</surname><given-names>Juan M.</given-names></name><name><surname>Peñafiel</surname><given-names>Nicolás</given-names></name><name><surname>Bustamante</surname><given-names>Lucas</given-names></name><name><surname>Arteaga</surname><given-names>Alejandro</given-names></name></person-group><article-title>Systematics of <tp:taxon-name><tp:taxon-name-part taxon-name-part-type="tribe">Nothopsini</tp:taxon-name-part></tp:taxon-name> (<tp:taxon-name><tp:taxon-name-part taxon-name-part-type="suborder">Serpentes</tp:taxon-name-part></tp:taxon-name>, <tp:taxon-name><tp:taxon-name-part taxon-name-part-type="family">Dipsadidae</tp:taxon-name-part></tp:taxon-name>), with a new species of <italic><tp:taxon-name><tp:taxon-name-part taxon-name-part-type="genus">Synophis</tp:taxon-name-part></tp:taxon-name></italic> from the Pacific Andean slopes of southwestern Ecuador</article-title><source>Zookeys</source><day>1</day><month>12</month><year>2015</year><volume>2015</volume><issue>541</issue><fpage>109</fpage><lpage>147</lpage><pub-id pub-id-type="doi">10.3897/zookeys.541.6058</pub-id></mixed-citation></tp:treatment-meta><tp:nomenclature><tp:taxon-name>
                            <tp:taxon-name-part taxon-name-part-type="genus">Diaphorolepis</tp:taxon-name-part>
                            <tp:taxon-name-part taxon-name-part-type="species">laevis</tp:taxon-name-part>
                        </tp:taxon-name><tp:taxon-authority>Werner, 1923</tp:taxon-authority></tp:nomenclature><tp:treatment-sec sec-type="Holotype"><title>Holotype.</title><p><named-content xmlns:xlink="http://www.w3.org/1999/xlink" content-type="dwc:institutional_code" xlink:type="simple"><named-content content-type="dwc:institutional_code" xlink:type="simple">NMW</named-content></named-content> 14860, locality given only as “Colombia.”</p></tp:treatment-sec><tp:treatment-sec sec-type="Etymology"><title>Etymology.</title><p>Apparently from the Latin <italic><tp:taxon-name><tp:taxon-name-part taxon-name-part-type="species">laevis</tp:taxon-name-part></tp:taxon-name></italic> for “smooth,” referring to the anterior dorsal scales.</p></tp:treatment-sec><tp:treatment-sec sec-type="Description"><title>Description.</title><p>Relatively small-sized snake (350mm <abbrev xmlns:xlink="http://www.w3.org/1999/xlink" xlink:title="snout-vent length mm" xlink:type="simple">SVL</abbrev>) with 10 infralabials, 8/9 supralabials, 2 postoculars, internasals in contact, fused prefrontals, loreal present, nuchal collar apparently present, 16/18 maxillary teeth, 157 ventrals, 84 subcaudals, 19-19-17 dorsal scale rows, vertebral scale row is enlarged, with single keels on lateral dorsal scale rows and double keels on enlarged vertebral scale row weak to absent anteriorly and weak posteriorly. Uniformly light-colored venter and dark-colored dorsum in preservative. Nothing is known of the hemipenes or vertebrae.</p></tp:treatment-sec><tp:treatment-sec sec-type="Notes"><title>Notes.</title><p>Known only from the type specimen. The original description states that the dorsal scales are smooth, but weak keels are evident throughout the posterior portion of the body. A specimen at Harvard, reportedly from Leticia, Amazonas, Colombia, bears the identification <italic><tp:taxon-name><tp:taxon-name-part taxon-name-part-type="genus">Diaphorolepis</tp:taxon-name-part> <tp:taxon-name-part taxon-name-part-type="species">laevis</tp:taxon-name-part></tp:taxon-name></italic> (<named-content xmlns:xlink="http://www.w3.org/1999/xlink" content-type="dwc:institutional_code" xlink:type="simple">MCZ</named-content> R-143839). Upon examination, this specimen is clearly not <italic><tp:taxon-name><tp:taxon-name-part taxon-name-part-type="genus">Diaphorolepis</tp:taxon-name-part></tp:taxon-name></italic> on the basis of divided prefrontals (versus united in <italic><tp:taxon-name><tp:taxon-name-part taxon-name-part-type="genus">Diaphorolepis</tp:taxon-name-part></tp:taxon-name></italic>), lack of an enlarged bicarinate vertebral scale row (versus presence), and presence of an ocellated dorsal color-pattern (versus uniformly colored dorsum). The overall resemblance is of <italic><tp:taxon-name><tp:taxon-name-part taxon-name-part-type="genus">Dipsas</tp:taxon-name-part></tp:taxon-name></italic> sp.</p></tp:treatment-sec></tp:taxon-treatment>
