# Supplementary material for: Systematics of Nothopsini (Serpentes, Dipsadidae), with a new species of Synophis from the Pacific Andean slopes of southwestern Ecuador
Source: Zookeys. 2015 Dec 1;(541):109–47. doi: 10.3897/zookeys.541.6058 (PMC4714381; doi:10.3897/zookeys.541.6058)
Supplement: XML Treatment for Diaphorolepis wagneri [file zookeys.541.6058-treatment5.xml]

<!DOCTYPE tp:taxon-treatment
  PUBLIC "-//TaxonX//DTD Taxonomic Treatment Publishing DTD v0 20100105//EN" "tax-treatment-NSO.dtd">
<tp:taxon-treatment xmlns:tp="http://www.plazi.org/taxpub"><tp:treatment-meta><kwd-group><label>Taxon classification</label><kwd><named-content content-type="kingdom">Animalia</named-content></kwd><kwd><named-content content-type="order">Squamata</named-content></kwd><kwd><named-content content-type="family">Colubridae</named-content></kwd></kwd-group><mixed-citation publication-type="journal"><person-group><name><surname>Pyron</surname><given-names>R. Alexander</given-names></name><name><surname>Guayasamin</surname><given-names>Juan M.</given-names></name><name><surname>Peñafiel</surname><given-names>Nicolás</given-names></name><name><surname>Bustamante</surname><given-names>Lucas</given-names></name><name><surname>Arteaga</surname><given-names>Alejandro</given-names></name></person-group><article-title>Systematics of <tp:taxon-name><tp:taxon-name-part taxon-name-part-type="tribe">Nothopsini</tp:taxon-name-part></tp:taxon-name> (<tp:taxon-name><tp:taxon-name-part taxon-name-part-type="suborder">Serpentes</tp:taxon-name-part></tp:taxon-name>, <tp:taxon-name><tp:taxon-name-part taxon-name-part-type="family">Dipsadidae</tp:taxon-name-part></tp:taxon-name>), with a new species of <italic><tp:taxon-name><tp:taxon-name-part taxon-name-part-type="genus">Synophis</tp:taxon-name-part></tp:taxon-name></italic> from the Pacific Andean slopes of southwestern Ecuador</article-title><source>Zookeys</source><day>1</day><month>12</month><year>2015</year><volume>2015</volume><issue>541</issue><fpage>109</fpage><lpage>147</lpage><pub-id pub-id-type="doi">10.3897/zookeys.541.6058</pub-id></mixed-citation></tp:treatment-meta><tp:nomenclature><tp:taxon-name>
                            <tp:taxon-name-part taxon-name-part-type="genus">Diaphorolepis</tp:taxon-name-part>
                            <tp:taxon-name-part taxon-name-part-type="species">wagneri</tp:taxon-name-part>
                        </tp:taxon-name><tp:taxon-authority>Jan, 1863</tp:taxon-authority></tp:nomenclature><tp:treatment-sec sec-type="Holotype"><title>Holotype.</title><p><named-content xmlns:xlink="http://www.w3.org/1999/xlink" content-type="dwc:institutional_code" xlink:type="simple">ZSM</named-content> 2708/0, locality given only as “Andes of Ecuador.” We revise this by subsequent restriction (<italic>sensu</italic> <xref ref-type="bibr" rid="B46">Smith 1953</xref>) to Milpé, Pichincha province, Ecuador (<named-content xmlns:xlink="http://www.w3.org/1999/xlink" content-type="dwc:verbatimCoordinates" xlink:type="simple">0.035, -78.87</named-content>; 1076m), the locality of one of the specimens (<abbrev xmlns:xlink="http://www.w3.org/1999/xlink" content-type="institution" xlink:title="Museo de Zoología at the Universidad Tecnológica Indoamérica" xlink:type="simple">MZUTI</abbrev> 3322) examined here.</p></tp:treatment-sec><tp:treatment-sec sec-type="Description"><title>Description.</title><p>Relatively small-sized snakes (276–524mm <abbrev xmlns:xlink="http://www.w3.org/1999/xlink" xlink:title="snout-vent length mm" xlink:type="simple">SVL</abbrev>) with 23–25 maxillary teeth, 10–13 infralabials, 8 or 9 supralabials, 1–3 postoculars with the lower occasionally resembling a subocular and the middle occasionally resembling a temporal, fused prefrontals, internasals in contact, loreal present, incomplete nuchal collar present in juveniles (<abbrev xmlns:xlink="http://www.w3.org/1999/xlink" content-type="institution" xlink:title="Museo de Zoología at the Universidad Tecnológica Indoamérica" xlink:type="simple">MZUTI</abbrev> 3322) fading ontogenetically, 181–197 ventrals, 131–141 subcaudals, (19–21)-19-17 dorsal scale rows, strong keels present on dorsal scales, and enlarged, bicarinate vertebral scale row. Uniformly cream-colored venter and dark-brown to black dorsum. Lumbar vertebrae are constricted near the middle, zygapophyses and neural spines are not expanded. The hemipenis has been briefly described (<xref ref-type="bibr" rid="B5">Bogert 1964</xref>), but prior to modern classifications of the organ <!--PageBreak-->(<xref ref-type="bibr" rid="B56">Zaher 1999</xref>), and needs to be examined in more detail. Ranges at low to middle elevations (~300–1600m) along the Pacific versant from the Darien in Panama to central Ecuador.</p></tp:treatment-sec><tp:treatment-sec sec-type="Etymology"><title>Etymology.</title><p>Most likely after Moritz Wagner, who collected the holotype (see <xref ref-type="bibr" rid="B3">Bauer 2013</xref>), and not Johann Andreas Wagner as suggested by previous authors (<xref ref-type="bibr" rid="B4">Beolens et al. 2011</xref>).</p></tp:treatment-sec><tp:treatment-sec sec-type="Notes"><title>Notes.</title><p>The re-description and neotype designation (<named-content xmlns:xlink="http://www.w3.org/1999/xlink" content-type="dwc:institutional_code" xlink:type="simple"><named-content content-type="dwc:institutional_code" xlink:type="simple">NMW</named-content></named-content> 18915) of <xref ref-type="bibr" rid="B53">Werner (1901)</xref> have no nomenclatural validity (see <xref ref-type="bibr" rid="B5">Bogert 1964</xref>).</p></tp:treatment-sec><ref-list><ref id="B46"><mixed-citation xmlns:xlink="http://www.w3.org/1999/xlink" xlink:type="simple"><person-group><name name-style="western"><surname>Smith</surname><given-names>HM</given-names></name></person-group> (<year>1953</year>) <article-title>Revision of type localities.</article-title> <source>Systematic Zoology</source> <volume>2</volume>: <fpage>37</fpage>–<lpage>41</lpage>. doi: <ext-link xlink:type="simple" ext-link-type="doi" xlink:href="10.2307/2411568">10.2307/2411568</ext-link> </mixed-citation></ref><ref id="B5"><mixed-citation xmlns:xlink="http://www.w3.org/1999/xlink" xlink:type="simple"><person-group><name name-style="western"><surname>Bogert</surname><given-names>CM</given-names></name></person-group> (<year>1964</year>) <article-title>Snakes of the genera <italic><tp:taxon-name><tp:taxon-name-part taxon-name-part-type="genus">Diaphorolepis</tp:taxon-name-part></tp:taxon-name></italic> and <italic><tp:taxon-name><tp:taxon-name-part taxon-name-part-type="genus">Synophis</tp:taxon-name-part></tp:taxon-name></italic> and the colubrid subfamily <tp:taxon-name><tp:taxon-name-part taxon-name-part-type="subfamily">Xenoderminae</tp:taxon-name-part></tp:taxon-name>.</article-title> <source>Senckenbergiana Biologica</source> <volume>45</volume>: <fpage>509</fpage>–<lpage>531</lpage>. </mixed-citation></ref><ref id="B56"><mixed-citation xmlns:xlink="http://www.w3.org/1999/xlink" xlink:type="simple"><person-group><name name-style="western"><surname>Zaher</surname><given-names>H</given-names></name></person-group> (<year>1999</year>) <article-title>Hemipenial morphology of the South American xenodontine snakes, with a proposal for a monophyletic <tp:taxon-name><tp:taxon-name-part taxon-name-part-type="subfamily">Xenodontinae</tp:taxon-name-part></tp:taxon-name> and a reappraisal of colubroid hemipenes.</article-title> <source>Bulletin of the American Museum of Natural History</source> <volume>240</volume>: <fpage>1</fpage>–<lpage>168</lpage>. </mixed-citation></ref><ref id="B3"><mixed-citation xmlns:xlink="http://www.w3.org/1999/xlink" xlink:type="simple"><person-group><name name-style="western"><surname>Bauer</surname><given-names>AM</given-names></name></person-group> (<year>2013</year>) <article-title>Book Review: The Eponym Dictionary of Amphibians.</article-title> <source>Herpetological Review</source> <volume>44</volume>: <fpage>702</fpage>–<lpage>704</lpage>. </mixed-citation></ref><ref id="B4"><mixed-citation xmlns:xlink="http://www.w3.org/1999/xlink" xlink:type="simple"><person-group><name name-style="western"><surname>Beolens</surname><given-names>B</given-names></name><name name-style="western"><surname>Watkins</surname><given-names>M</given-names></name><name name-style="western"><surname>Grayson</surname><given-names>M</given-names></name></person-group> (<year>2011</year>) <source>The Eponym Dictionary of Reptiles</source>. <publisher-name>Johns Hopkins University Press</publisher-name>, <publisher-loc>Baltimore, MD</publisher-loc>. </mixed-citation></ref><ref id="B53"><mixed-citation xmlns:xlink="http://www.w3.org/1999/xlink" xlink:type="simple"><person-group><name name-style="western"><surname>Werner</surname><given-names>F</given-names></name></person-group> (<year>1901</year>) <article-title>Uber Reptilien un Batrachier aus Ecuador un Neu-Guinea.</article-title> <source>Verhandlungen der kaiserlich-königlichen zoologisch-botanischen Gesellschaft in Wien</source> <volume>51</volume>: <fpage>593</fpage>–<lpage>615</lpage>. </mixed-citation></ref></ref-list></tp:taxon-treatment>
