# Supplementary material for: Systematics of Nothopsini (Serpentes, Dipsadidae), with a new species of Synophis from the Pacific Andean slopes of southwestern Ecuador
Source: Zookeys. 2015 Dec 1;(541):109–47. doi: 10.3897/zookeys.541.6058 (PMC4714381; doi:10.3897/zookeys.541.6058)
Supplement: XML Treatment for Emmochliophis [file zookeys.541.6058-treatment6.xml]

<!DOCTYPE tp:taxon-treatment
  PUBLIC "-//TaxonX//DTD Taxonomic Treatment Publishing DTD v0 20100105//EN" "tax-treatment-NSO.dtd">
<tp:taxon-treatment xmlns:tp="http://www.plazi.org/taxpub"><tp:treatment-meta><kwd-group><label>Taxon classification</label><kwd><named-content content-type="kingdom">Animalia</named-content></kwd><kwd><named-content content-type="order">Squamata</named-content></kwd><kwd><named-content content-type="family">Colubridae</named-content></kwd></kwd-group><mixed-citation publication-type="journal"><person-group><name><surname>Pyron</surname><given-names>R. Alexander</given-names></name><name><surname>Guayasamin</surname><given-names>Juan M.</given-names></name><name><surname>Peñafiel</surname><given-names>Nicolás</given-names></name><name><surname>Bustamante</surname><given-names>Lucas</given-names></name><name><surname>Arteaga</surname><given-names>Alejandro</given-names></name></person-group><article-title>Systematics of <tp:taxon-name><tp:taxon-name-part taxon-name-part-type="tribe">Nothopsini</tp:taxon-name-part></tp:taxon-name> (<tp:taxon-name><tp:taxon-name-part taxon-name-part-type="suborder">Serpentes</tp:taxon-name-part></tp:taxon-name>, <tp:taxon-name><tp:taxon-name-part taxon-name-part-type="family">Dipsadidae</tp:taxon-name-part></tp:taxon-name>), with a new species of <italic><tp:taxon-name><tp:taxon-name-part taxon-name-part-type="genus">Synophis</tp:taxon-name-part></tp:taxon-name></italic> from the Pacific Andean slopes of southwestern Ecuador</article-title><source>Zookeys</source><day>1</day><month>12</month><year>2015</year><volume>2015</volume><issue>541</issue><fpage>109</fpage><lpage>147</lpage><pub-id pub-id-type="doi">10.3897/zookeys.541.6058</pub-id></mixed-citation></tp:treatment-meta><tp:nomenclature><label>Genus</label><tp:taxon-name>
                            <tp:taxon-name-part taxon-name-part-type="genus">Emmochliophis</tp:taxon-name-part>
                        </tp:taxon-name><tp:taxon-authority>Fritts &amp; Smith, 1969</tp:taxon-authority><tp:nomenclature-citation-list><tp:nomenclature-citation><tp:taxon-name><tp:taxon-name-part taxon-name-part-type="genus">Emmochliophis</tp:taxon-name-part> <tp:taxon-name-part taxon-name-part-type="species">fugleri</tp:taxon-name-part></tp:taxon-name><comment> Fritts &amp; Smith, 1969 (type species by monotypy)</comment></tp:nomenclature-citation><tp:nomenclature-citation><tp:taxon-name><tp:taxon-name-part taxon-name-part-type="genus">Emmochliophis</tp:taxon-name-part> <tp:taxon-name-part taxon-name-part-type="species">miops</tp:taxon-name-part></tp:taxon-name><comment> (Boulenger, 1898)</comment></tp:nomenclature-citation></tp:nomenclature-citation-list></tp:nomenclature><tp:treatment-sec sec-type="Etymology"><title>Etymology.</title><p>From the Greek <italic>emmochlion</italic> for “a socket for a bar” and <italic>ophis</italic> for “snake,” referring to the unique interlocking vertebrae (<xref ref-type="bibr" rid="B18">Fritts and Smith 1969</xref>).</p></tp:treatment-sec><tp:treatment-sec sec-type="Description"><title>Description.</title><p>Relatively small-sized (~250mm <abbrev xmlns:xlink="http://www.w3.org/1999/xlink" xlink:title="snout-vent length mm" xlink:type="simple">SVL</abbrev>) terrestrial snakes restricted to the Pacific Andean slopes of NW Ecuador, with a small number (&lt;17) of maxillary teeth, 8 supralabials, 8 infralabials, fused prefrontals, internasals in contact, loreal absent, fewer than 150 ventrals, fewer than 100 subcaudals, dorsal scales in 19 rows without reduction, trunk vertebrae with lateral expansion of the zygapophyses, and expanded zygapophyses forming a rod-and-groove mechanism in <italic><tp:taxon-name><tp:taxon-name-part taxon-name-part-type="genus">Emmochliophis</tp:taxon-name-part> <tp:taxon-name-part taxon-name-part-type="species">fugleri</tp:taxon-name-part></tp:taxon-name></italic>, but not in <italic><tp:taxon-name><tp:taxon-name-part taxon-name-part-type="genus">Emmochliophis</tp:taxon-name-part> <tp:taxon-name-part taxon-name-part-type="species">miops</tp:taxon-name-part></tp:taxon-name></italic>.</p></tp:treatment-sec><tp:treatment-sec sec-type="Notes"><title>Notes.</title><p>Both species are known only from the types. The hemipenis of <italic><tp:taxon-name><tp:taxon-name-part taxon-name-part-type="genus">Emmochliophis</tp:taxon-name-part> <tp:taxon-name-part taxon-name-part-type="species">fugleri</tp:taxon-name-part></tp:taxon-name></italic> has been briefly described (<xref ref-type="bibr" rid="B18">Fritts and Smith 1969</xref>), but prior to modern classifications of the organ (<xref ref-type="bibr" rid="B56">Zaher 1999</xref>), and needs to be examined in more detail. The organ is unknown in <italic><tp:taxon-name><tp:taxon-name-part taxon-name-part-type="genus">Emmochliophis</tp:taxon-name-part> <tp:taxon-name-part taxon-name-part-type="species">miops</tp:taxon-name-part></tp:taxon-name></italic>, as the sole known specimen is female (<xref ref-type="bibr" rid="B44">Sheil 1998</xref>).</p></tp:treatment-sec><ref-list><ref id="B18"><mixed-citation xmlns:xlink="http://www.w3.org/1999/xlink" xlink:type="simple"><person-group><name name-style="western"><surname>Fritts</surname><given-names>TH</given-names></name><name name-style="western"><surname>Smith</surname><given-names>HN</given-names></name></person-group> (<year>1969</year>) <article-title>A new genus and species of snake from western Ecuador.</article-title> <source>Transactions of the Kansas Academy of Science</source> <volume>72</volume>: <fpage>60</fpage>–<lpage>66</lpage>. doi: <ext-link xlink:type="simple" ext-link-type="doi" xlink:href="10.2307/3627049">10.2307/3627049</ext-link> </mixed-citation></ref><ref id="B56"><mixed-citation xmlns:xlink="http://www.w3.org/1999/xlink" xlink:type="simple"><person-group><name name-style="western"><surname>Zaher</surname><given-names>H</given-names></name></person-group> (<year>1999</year>) <article-title>Hemipenial morphology of the South American xenodontine snakes, with a proposal for a monophyletic <tp:taxon-name><tp:taxon-name-part taxon-name-part-type="subfamily">Xenodontinae</tp:taxon-name-part></tp:taxon-name> and a reappraisal of colubroid hemipenes.</article-title> <source>Bulletin of the American Museum of Natural History</source> <volume>240</volume>: <fpage>1</fpage>–<lpage>168</lpage>. </mixed-citation></ref><ref id="B44"><mixed-citation xmlns:xlink="http://www.w3.org/1999/xlink" xlink:type="simple"><person-group><name name-style="western"><surname>Sheil</surname><given-names>CA</given-names></name></person-group> (<year>1998</year>) <article-title><italic><tp:taxon-name><tp:taxon-name-part taxon-name-part-type="genus">Emmochliophis</tp:taxon-name-part> <tp:taxon-name-part taxon-name-part-type="species">miops</tp:taxon-name-part></tp:taxon-name></italic>: redescription of <italic><tp:taxon-name><tp:taxon-name-part taxon-name-part-type="genus">Synophis</tp:taxon-name-part> <tp:taxon-name-part taxon-name-part-type="species">miops</tp:taxon-name-part></tp:taxon-name></italic> (Boulenger, 1898).</article-title> <source>Journal of Herpetology</source> <volume>32</volume>: <fpage>604</fpage>–<lpage>607</lpage>. doi: <ext-link xlink:type="simple" ext-link-type="doi" xlink:href="10.2307/1565222">10.2307/1565222</ext-link> </mixed-citation></ref></ref-list></tp:taxon-treatment>
