# Supplementary material for: Systematics of Nothopsini (Serpentes, Dipsadidae), with a new species of Synophis from the Pacific Andean slopes of southwestern Ecuador
Source: Zookeys. 2015 Dec 1;(541):109–47. doi: 10.3897/zookeys.541.6058 (PMC4714381; doi:10.3897/zookeys.541.6058)
Supplement: XML Treatment for Emmochliophis miops [file zookeys.541.6058-treatment8.xml]

<!DOCTYPE tp:taxon-treatment
  PUBLIC "-//TaxonX//DTD Taxonomic Treatment Publishing DTD v0 20100105//EN" "tax-treatment-NSO.dtd">
<tp:taxon-treatment xmlns:tp="http://www.plazi.org/taxpub"><tp:treatment-meta><kwd-group><label>Taxon classification</label><kwd><named-content content-type="kingdom">Animalia</named-content></kwd><kwd><named-content content-type="order">Squamata</named-content></kwd><kwd><named-content content-type="family">Colubridae</named-content></kwd></kwd-group><mixed-citation publication-type="journal"><person-group><name><surname>Pyron</surname><given-names>R. Alexander</given-names></name><name><surname>Guayasamin</surname><given-names>Juan M.</given-names></name><name><surname>Peñafiel</surname><given-names>Nicolás</given-names></name><name><surname>Bustamante</surname><given-names>Lucas</given-names></name><name><surname>Arteaga</surname><given-names>Alejandro</given-names></name></person-group><article-title>Systematics of <tp:taxon-name><tp:taxon-name-part taxon-name-part-type="tribe">Nothopsini</tp:taxon-name-part></tp:taxon-name> (<tp:taxon-name><tp:taxon-name-part taxon-name-part-type="suborder">Serpentes</tp:taxon-name-part></tp:taxon-name>, <tp:taxon-name><tp:taxon-name-part taxon-name-part-type="family">Dipsadidae</tp:taxon-name-part></tp:taxon-name>), with a new species of <italic><tp:taxon-name><tp:taxon-name-part taxon-name-part-type="genus">Synophis</tp:taxon-name-part></tp:taxon-name></italic> from the Pacific Andean slopes of southwestern Ecuador</article-title><source>Zookeys</source><day>1</day><month>12</month><year>2015</year><volume>2015</volume><issue>541</issue><fpage>109</fpage><lpage>147</lpage><pub-id pub-id-type="doi">10.3897/zookeys.541.6058</pub-id></mixed-citation></tp:treatment-meta><tp:nomenclature><tp:taxon-name>
                            <tp:taxon-name-part taxon-name-part-type="genus">Emmochliophis</tp:taxon-name-part>
                            <tp:taxon-name-part taxon-name-part-type="species">miops</tp:taxon-name-part>
                        </tp:taxon-name><tp:taxon-authority>(Boulenger, 1898)</tp:taxon-authority><tp:nomenclature-citation-list><tp:nomenclature-citation><tp:taxon-name><tp:taxon-name-part taxon-name-part-type="genus">Synophis</tp:taxon-name-part> <tp:taxon-name-part taxon-name-part-type="species">miops</tp:taxon-name-part></tp:taxon-name><comment> Boulenger, 1898</comment></tp:nomenclature-citation></tp:nomenclature-citation-list></tp:nomenclature><tp:treatment-sec sec-type="Holotype"><title>Holotype.</title><p>BMNH 1946.1.12.30, Paramba, Ecuador (=Parambas, Imbabura fide <xref ref-type="bibr" rid="B29">Lynch and Duellman 1997</xref>)</p></tp:treatment-sec><tp:treatment-sec sec-type="Etymology"><title>Etymology.</title><p>None given by <xref ref-type="bibr" rid="B6">Boulenger (1898)</xref>; likely from the Greek <italic><tp:taxon-name><tp:taxon-name-part taxon-name-part-type="species">miops</tp:taxon-name-part></tp:taxon-name></italic> for “myopia,” in reference the species’ small eyes, given as diagnostic by Boulenger.</p></tp:treatment-sec><tp:treatment-sec sec-type="Description"><title>Description.</title><p>Relatively small-sized (~250mm <abbrev xmlns:xlink="http://www.w3.org/1999/xlink" xlink:title="snout-vent length mm" xlink:type="simple">SVL</abbrev>) terrestrial snake from the Pacific Andean slopes of NW Ecuador, diagnosable by 13 maxillary teeth, 8 infralabials, 8 supralabials, 1 postocular, internasals in contact, loreal absent, nuchal collar present, 145 ventrals, 93 subcaudals, dorsal scales in 19 rows without reduction, strong keels, and lateral expansion of the zygapophyses. Type locality is humid subtropical lower montane forest. Little else is known about the habits or habitat of the species. Stomach of type specimen contains remains of a gymnophthalmid lizard (<xref ref-type="bibr" rid="B44">Sheil 1998</xref>).</p></tp:treatment-sec><tp:treatment-sec sec-type="Notes"><title>Notes.</title><p>Known only from the type specimen, a female, collected by W. F. H. Rosenberg in October 1897. The type specimen was re-described in great detail by <xref ref-type="bibr" rid="B44">Sheil (1998)</xref>.</p></tp:treatment-sec><ref-list><ref id="B29"><mixed-citation xmlns:xlink="http://www.w3.org/1999/xlink" xlink:type="simple"><person-group><name name-style="western"><surname>Lynch</surname><given-names>JD</given-names></name><name name-style="western"><surname>Duellman</surname><given-names>WE</given-names></name></person-group> (<year>1997</year>) <article-title>Frogs of the genus <italic><tp:taxon-name><tp:taxon-name-part taxon-name-part-type="genus">Eleutherodactylus</tp:taxon-name-part></tp:taxon-name></italic> in western Ecuador. Systematics, ecology, and biogeography. Special Publication.</article-title> <source>Natural History Museum, University of Kansas</source> <volume>23</volume>: <fpage>1</fpage>–<lpage>236</lpage>. </mixed-citation></ref><ref id="B6"><mixed-citation xmlns:xlink="http://www.w3.org/1999/xlink" xlink:type="simple"><person-group><name name-style="western"><surname>Boulenger</surname><given-names>GA</given-names></name></person-group> (<year>1898</year>) <article-title>An account of the reptiles and batrachians collected by Mr. W. F. H. Rosenberg in Western Ecuador.</article-title> <source>Proceedings of the Zoological Society of London</source> <volume>1898</volume>: <fpage>107</fpage>–<lpage>126</lpage>. doi: <ext-link xlink:type="simple" ext-link-type="doi" xlink:href="10.1111/j.1096-3642.1898.tb03134.x">10.1111/j.1096-3642.1898.tb03134.x</ext-link> </mixed-citation></ref><ref id="B44"><mixed-citation xmlns:xlink="http://www.w3.org/1999/xlink" xlink:type="simple"><person-group><name name-style="western"><surname>Sheil</surname><given-names>CA</given-names></name></person-group> (<year>1998</year>) <article-title><italic><tp:taxon-name><tp:taxon-name-part taxon-name-part-type="genus">Emmochliophis</tp:taxon-name-part> <tp:taxon-name-part taxon-name-part-type="species">miops</tp:taxon-name-part></tp:taxon-name></italic>: redescription of <italic><tp:taxon-name><tp:taxon-name-part taxon-name-part-type="genus">Synophis</tp:taxon-name-part> <tp:taxon-name-part taxon-name-part-type="species">miops</tp:taxon-name-part></tp:taxon-name></italic> (Boulenger, 1898).</article-title> <source>Journal of Herpetology</source> <volume>32</volume>: <fpage>604</fpage>–<lpage>607</lpage>. doi: <ext-link xlink:type="simple" ext-link-type="doi" xlink:href="10.2307/1565222">10.2307/1565222</ext-link> </mixed-citation></ref></ref-list></tp:taxon-treatment>
