# Supplementary material for: Systematics of Nothopsini (Serpentes, Dipsadidae), with a new species of Synophis from the Pacific Andean slopes of southwestern Ecuador
Source: Zookeys. 2015 Dec 1;(541):109–47. doi: 10.3897/zookeys.541.6058 (PMC4714381; doi:10.3897/zookeys.541.6058)
Supplement: XML Treatment for Synophis [file zookeys.541.6058-treatment9.xml]

<!DOCTYPE tp:taxon-treatment
  PUBLIC "-//TaxonX//DTD Taxonomic Treatment Publishing DTD v0 20100105//EN" "tax-treatment-NSO.dtd">
<tp:taxon-treatment xmlns:tp="http://www.plazi.org/taxpub"><tp:treatment-meta><kwd-group><label>Taxon classification</label><kwd><named-content content-type="kingdom">Animalia</named-content></kwd><kwd><named-content content-type="order">Squamata</named-content></kwd><kwd><named-content content-type="family">Colubridae</named-content></kwd></kwd-group><mixed-citation publication-type="journal"><person-group><name><surname>Pyron</surname><given-names>R. Alexander</given-names></name><name><surname>Guayasamin</surname><given-names>Juan M.</given-names></name><name><surname>Peñafiel</surname><given-names>Nicolás</given-names></name><name><surname>Bustamante</surname><given-names>Lucas</given-names></name><name><surname>Arteaga</surname><given-names>Alejandro</given-names></name></person-group><article-title>Systematics of <tp:taxon-name><tp:taxon-name-part taxon-name-part-type="tribe">Nothopsini</tp:taxon-name-part></tp:taxon-name> (<tp:taxon-name><tp:taxon-name-part taxon-name-part-type="suborder">Serpentes</tp:taxon-name-part></tp:taxon-name>, <tp:taxon-name><tp:taxon-name-part taxon-name-part-type="family">Dipsadidae</tp:taxon-name-part></tp:taxon-name>), with a new species of <italic><tp:taxon-name><tp:taxon-name-part taxon-name-part-type="genus">Synophis</tp:taxon-name-part></tp:taxon-name></italic> from the Pacific Andean slopes of southwestern Ecuador</article-title><source>Zookeys</source><day>1</day><month>12</month><year>2015</year><volume>2015</volume><issue>541</issue><fpage>109</fpage><lpage>147</lpage><pub-id pub-id-type="doi">10.3897/zookeys.541.6058</pub-id></mixed-citation></tp:treatment-meta><tp:nomenclature><label>Genus</label><tp:taxon-name>
                            <tp:taxon-name-part taxon-name-part-type="genus">Synophis</tp:taxon-name-part>
                        </tp:taxon-name><tp:taxon-authority>Peracca, 1896</tp:taxon-authority><tp:nomenclature-citation-list><tp:nomenclature-citation><tp:taxon-name><tp:taxon-name-part taxon-name-part-type="genus">Synophis</tp:taxon-name-part> <tp:taxon-name-part taxon-name-part-type="species">bicolor</tp:taxon-name-part></tp:taxon-name><comment> Peracca, 1896 (type species by monotypy)</comment></tp:nomenclature-citation><tp:nomenclature-citation><tp:taxon-name><tp:taxon-name-part taxon-name-part-type="genus">Synophis</tp:taxon-name-part> <tp:taxon-name-part taxon-name-part-type="species">calamitus</tp:taxon-name-part></tp:taxon-name><comment> Hillis, 1990</comment></tp:nomenclature-citation><tp:nomenclature-citation><tp:taxon-name><tp:taxon-name-part taxon-name-part-type="genus">Synophis</tp:taxon-name-part> <tp:taxon-name-part taxon-name-part-type="species">lasallei</tp:taxon-name-part></tp:taxon-name><comment> (Nicéforo-Maria, 1950)</comment></tp:nomenclature-citation><tp:nomenclature-citation><tp:taxon-name><tp:taxon-name-part taxon-name-part-type="genus">Synophis</tp:taxon-name-part> <tp:taxon-name-part taxon-name-part-type="species">plectovertebralis</tp:taxon-name-part></tp:taxon-name><comment> Sheil &amp; Grant, 2001</comment></tp:nomenclature-citation><tp:nomenclature-citation><tp:taxon-name><tp:taxon-name-part taxon-name-part-type="genus">Synophis</tp:taxon-name-part> <tp:taxon-name-part taxon-name-part-type="species">zaheri</tp:taxon-name-part></tp:taxon-name><comment> Pyron, Guayasamin, Peñafiel, Bustamante, &amp; Arteaga, 2015</comment></tp:nomenclature-citation></tp:nomenclature-citation-list></tp:nomenclature><tp:treatment-sec sec-type="Etymology"><title>Etymology.</title><p>None given by <xref ref-type="bibr" rid="B34">Peracca (1896)</xref>; presumably from the Greek <italic>syn</italic>- for “with” or “together” and <italic>ophis</italic> for “snake,” though the intended meaning of “with snake” is unclear.</p></tp:treatment-sec><tp:treatment-sec sec-type="Description"><title>Description.</title><p>Relatively small-sized (~300mm <abbrev xmlns:xlink="http://www.w3.org/1999/xlink" xlink:title="snout-vent length mm" xlink:type="simple">SVL</abbrev>) dipsadine snakes of the Andes and Chocó of Colombia and Ecuador, with 16–27 maxillary teeth, 7–11 infralabials, 7–9 supralabials, fused prefrontals, loreal present, 1 or 2 postoculars, 144–184 ventrals, 88–138 subcaudals, dorsal scales in (19–21)-(17–21)-(17–20) rows, neural spine expanded and flattened, laterally expanded zygapophyses, and hemipenes slightly bilobed, semicalyculate, and semicapitate, relatively stout and bulbous, covered in large spines or hooks.</p></tp:treatment-sec><tp:treatment-sec sec-type="Notes"><title>Notes.</title><p>On the basis of similar scale counts, but apparently without examining specimens, <xref ref-type="bibr" rid="B1">Amaral (1929)</xref> considered the holotype of <italic><tp:taxon-name><tp:taxon-name-part taxon-name-part-type="genus">Synophis</tp:taxon-name-part> <tp:taxon-name-part taxon-name-part-type="species">bicolor</tp:taxon-name-part></tp:taxon-name></italic> (at the time, the only known specimen from the only known species) to be synonymous with <italic><tp:taxon-name><tp:taxon-name-part taxon-name-part-type="genus">Diaphorolepis</tp:taxon-name-part> <tp:taxon-name-part taxon-name-part-type="species">wagneri</tp:taxon-name-part></tp:taxon-name></italic>. These snakes are extremely rare, accounting for the paucity of knowledge and unclear species-boundaries. Numerous undescribed species from many new localities are known, and await description (<italic>pers. comm.</italic>, T. Grant, E. Meneses-Pelayo, O. Torres-Carvajal, and J. Arredondo).</p><!--PageBreak--></tp:treatment-sec><ref-list><ref id="B34"><mixed-citation xmlns:xlink="http://www.w3.org/1999/xlink" xlink:type="simple"><person-group><name name-style="western"><surname>Peracca</surname><given-names>MG</given-names></name></person-group> (<year>1896</year>) <article-title>Sopra un nuovo genere ed una nuova specie di colubride aglifo dell’America meridionale.</article-title> <source>Bolletino dei Musei di Zoologia ed Anatomia Comparata della Università di Torino</source> <volume>11</volume>: <fpage>1</fpage>–<lpage>7</lpage>. </mixed-citation></ref><ref id="B1"><mixed-citation xmlns:xlink="http://www.w3.org/1999/xlink" xlink:type="simple"><person-group><name name-style="western"><surname>Amaral</surname><given-names>A</given-names></name></person-group> (<year>1929</year>) <article-title>Estudos sobre ofidios neotropicos. XVII. Valor sistemático de varias formas de Ophidios Neotrópicos.</article-title> <source>Memorias do Instituto Butantan</source> <volume>4</volume>: <fpage>1</fpage>–<lpage>68</lpage>. </mixed-citation></ref></ref-list></tp:taxon-treatment>
