# Supplementary material for: Systematics of Nothopsini (Serpentes, Dipsadidae), with a new species of Synophis from the Pacific Andean slopes of southwestern Ecuador
Source: Zookeys. 2015 Dec 1;(541):109–47. doi: 10.3897/zookeys.541.6058 (PMC4714381; doi:10.3897/zookeys.541.6058)
Supplement: XML Treatment for Synophis calamitus [file zookeys.541.6058-treatment11.xml]

<!DOCTYPE tp:taxon-treatment
  PUBLIC "-//TaxonX//DTD Taxonomic Treatment Publishing DTD v0 20100105//EN" "tax-treatment-NSO.dtd">
<tp:taxon-treatment xmlns:tp="http://www.plazi.org/taxpub"><tp:treatment-meta><kwd-group><label>Taxon classification</label><kwd><named-content content-type="kingdom">Animalia</named-content></kwd><kwd><named-content content-type="order">Squamata</named-content></kwd><kwd><named-content content-type="family">Colubridae</named-content></kwd></kwd-group><mixed-citation publication-type="journal"><person-group><name><surname>Pyron</surname><given-names>R. Alexander</given-names></name><name><surname>Guayasamin</surname><given-names>Juan M.</given-names></name><name><surname>Peñafiel</surname><given-names>Nicolás</given-names></name><name><surname>Bustamante</surname><given-names>Lucas</given-names></name><name><surname>Arteaga</surname><given-names>Alejandro</given-names></name></person-group><article-title>Systematics of <tp:taxon-name><tp:taxon-name-part taxon-name-part-type="tribe">Nothopsini</tp:taxon-name-part></tp:taxon-name> (<tp:taxon-name><tp:taxon-name-part taxon-name-part-type="suborder">Serpentes</tp:taxon-name-part></tp:taxon-name>, <tp:taxon-name><tp:taxon-name-part taxon-name-part-type="family">Dipsadidae</tp:taxon-name-part></tp:taxon-name>), with a new species of <italic><tp:taxon-name><tp:taxon-name-part taxon-name-part-type="genus">Synophis</tp:taxon-name-part></tp:taxon-name></italic> from the Pacific Andean slopes of southwestern Ecuador</article-title><source>Zookeys</source><day>1</day><month>12</month><year>2015</year><volume>2015</volume><issue>541</issue><fpage>109</fpage><lpage>147</lpage><pub-id pub-id-type="doi">10.3897/zookeys.541.6058</pub-id></mixed-citation></tp:treatment-meta><tp:nomenclature><tp:taxon-name>
                            <tp:taxon-name-part taxon-name-part-type="genus">Synophis</tp:taxon-name-part>
                            <tp:taxon-name-part taxon-name-part-type="species">calamitus</tp:taxon-name-part>
                        </tp:taxon-name><tp:taxon-authority>Hillis, 1990</tp:taxon-authority></tp:nomenclature><tp:treatment-sec sec-type="Holotype"><title>Holotype.</title><p>KU 197107, 4 km SE Tandayapa, Pichincha Province, Ecuador.</p><p><bold>Paratype.</bold> KU 164208, 9km SE Tandayapa, Pichincha Province, Ecuador.</p></tp:treatment-sec><tp:treatment-sec sec-type="Etymology"><title>Etymology.</title><p>From the Latin for “calamity,” referring to accidents that befell the original collectors (<xref ref-type="bibr" rid="B20">Hillis 1990</xref>).</p><!--PageBreak--></tp:treatment-sec><tp:treatment-sec sec-type="Description"><title>Description.</title><p>A group of relatively small (~450mm <abbrev xmlns:xlink="http://www.w3.org/1999/xlink" xlink:title="snout-vent length mm" xlink:type="simple">SVL</abbrev>) dipsadine snakes of the cloud forests of the Pacific versant of the Andean highlands of Ecuador diagnosable by 9–11 infralabials, 7–9 supralabials, fused prefrontals, internasals separated, loreal present, 1 or 2 postoculars, 163–166 ventrals, 110–125 subcaudals, dorsal scales in (21–23)-19-17 weakly keeled rows, neural spine expanded and flattened, and laterally expanded zygapophyses. Known from middle to high-elevation (~1900–2200m) cloud forests north of the Río Toachi. Nothing is known of diet or reproduction.</p><!--PageBreak--></tp:treatment-sec><tp:treatment-sec sec-type="Notes"><title>Notes.</title><p>A detailed description was also provided by <xref ref-type="bibr" rid="B20">Hillis (1990)</xref>. The hemipenes have likely not been examined. Easily confused with <italic><tp:taxon-name><tp:taxon-name-part taxon-name-part-type="genus">Synophis</tp:taxon-name-part> <tp:taxon-name-part taxon-name-part-type="species">bicolor</tp:taxon-name-part></tp:taxon-name></italic>; at least one specimen (<named-content xmlns:xlink="http://www.w3.org/1999/xlink" content-type="dwc:institutional_code" xlink:type="simple">QCAZ</named-content> 11931) from near the type locality was originally mis-identified (O. Torres-Carvajal, <italic>pers. comm.</italic>). We suggest that all populations north of the Río Toachi are likely to represent <italic><tp:taxon-name><tp:taxon-name-part taxon-name-part-type="genus">Synophis</tp:taxon-name-part> <tp:taxon-name-part taxon-name-part-type="species">calamitus</tp:taxon-name-part></tp:taxon-name></italic>. As mentioned above, one specimen apparently matching <italic><tp:taxon-name><tp:taxon-name-part taxon-name-part-type="genus">Synophis</tp:taxon-name-part> <tp:taxon-name-part taxon-name-part-type="species">bicolor</tp:taxon-name-part></tp:taxon-name></italic> (BMNH 1940.2.30.31) is known from Río Soloya near Mindo north of Río Toachi, but this may have been mis-labeled, or mis-referenced <!--PageBreak-->geographically. The specimen of <italic>“<tp:taxon-name><tp:taxon-name-part taxon-name-part-type="genus">Synophis</tp:taxon-name-part> <tp:taxon-name-part taxon-name-part-type="species">bicolor</tp:taxon-name-part></tp:taxon-name>”</italic> examined by <xref ref-type="bibr" rid="B56">Zaher (1999)</xref>, <named-content xmlns:xlink="http://www.w3.org/1999/xlink" content-type="dwc:institutional_code" xlink:type="simple">QCAZ</named-content> 452, cannot be located (O. Torres-Carvajal, <italic>pers. comm.</italic>), but originates from Chiriboga, Pichincha Province, Ecuador, north of Río Toachi, and thus may represent an <italic><tp:taxon-name><tp:taxon-name-part taxon-name-part-type="genus">Synophis</tp:taxon-name-part> <tp:taxon-name-part taxon-name-part-type="species">calamitus</tp:taxon-name-part></tp:taxon-name></italic>. If this is the case, the hemipenes of <italic><tp:taxon-name><tp:taxon-name-part taxon-name-part-type="genus">Synophis</tp:taxon-name-part> <tp:taxon-name-part taxon-name-part-type="species">calamitus</tp:taxon-name-part></tp:taxon-name></italic> and <italic><tp:taxon-name><tp:taxon-name-part taxon-name-part-type="genus">Synophis</tp:taxon-name-part> <tp:taxon-name-part taxon-name-part-type="species">lasallei</tp:taxon-name-part></tp:taxon-name></italic> are nearly identical (<xref ref-type="bibr" rid="B56">Zaher 1999</xref>; <xref ref-type="bibr" rid="B30">Martinez 2011</xref>). Finally, one specimen sequenced here from Tambo Tanda (<abbrev xmlns:xlink="http://www.w3.org/1999/xlink" content-type="institution" xlink:title="Museo de Zoología at the Universidad Tecnológica Indoamérica" xlink:type="simple">MZUTI</abbrev> 3694) appears to have aberrantly subdivided head scales, possessing <!--PageBreak-->one extra postocular, and 2 extra supralabials and infralabials (Fig. <xref ref-type="fig" rid="F8">8</xref>), which are misshapen and abnormally small. The badly damaged paratype also appears to have two postoculars on one side (O. Torres-Carvajal, <italic>pers. comm.</italic>). Thus, we concur with <xref ref-type="bibr" rid="B20">Hillis (1990)</xref> that one postocular, 7 or 8 supralabials, and 9 infralabials (along with the divided internasals and smooth anterior dorsal scale-rows) are generally diagnostic of the species, but with rare individual variation.</p><!--PageBreak--></tp:treatment-sec><tp:treatment-sec><!--Section generated to contain objects referenced in tp:taxon-treatment.--><fig id="F8" position="float" orientation="portrait"><label>Figure 8.</label><caption><p>Photographs in preservation of some diaphorolepidine species. Upper: <italic><tp:taxon-name><tp:taxon-name-part taxon-name-part-type="genus">Diaphorolepis</tp:taxon-name-part> <tp:taxon-name-part taxon-name-part-type="species">wagneri</tp:taxon-name-part></tp:taxon-name></italic> <abbrev xmlns:xlink="http://www.w3.org/1999/xlink" content-type="institution" xlink:title="Museo de Zoología at the Universidad Tecnológica Indoamérica" xlink:type="simple">MZUTI</abbrev> 3901, Center: <italic><tp:taxon-name><tp:taxon-name-part taxon-name-part-type="genus">Synophis</tp:taxon-name-part> <tp:taxon-name-part taxon-name-part-type="species">zaheri</tp:taxon-name-part></tp:taxon-name></italic> <abbrev xmlns:xlink="http://www.w3.org/1999/xlink" content-type="institution" xlink:title="Museo de Zoología at the Universidad Tecnológica Indoamérica" xlink:type="simple">MZUTI</abbrev> 3355, Lower: <italic><tp:taxon-name><tp:taxon-name-part taxon-name-part-type="genus">Synophis</tp:taxon-name-part> <tp:taxon-name-part taxon-name-part-type="species">calamitus</tp:taxon-name-part></tp:taxon-name></italic> <abbrev xmlns:xlink="http://www.w3.org/1999/xlink" content-type="institution" xlink:title="Museo de Zoología at the Universidad Tecnológica Indoamérica" xlink:type="simple">MZUTI</abbrev> 3694.</p></caption><graphic xmlns:xlink="http://www.w3.org/1999/xlink" xlink:href="zookeys-541-109-g008.jpg" position="float" orientation="portrait" xlink:type="simple" id="oo_67112.jpg"/></fig></tp:treatment-sec><ref-list><ref id="B20"><mixed-citation xmlns:xlink="http://www.w3.org/1999/xlink" xlink:type="simple"><person-group><name name-style="western"><surname>Hillis</surname><given-names>DM</given-names></name></person-group> (<year>1990</year>) <article-title>A new species of xenodontine colubrid snake of the genus <italic><tp:taxon-name><tp:taxon-name-part taxon-name-part-type="genus">Synophis</tp:taxon-name-part></tp:taxon-name></italic> from Ecuador and the phylogeny of the genera <italic><tp:taxon-name><tp:taxon-name-part taxon-name-part-type="genus">Synophis</tp:taxon-name-part></tp:taxon-name></italic> and <italic><tp:taxon-name><tp:taxon-name-part taxon-name-part-type="genus">Emmochliophis</tp:taxon-name-part></tp:taxon-name></italic>.</article-title> <source>Occasional Papers of the Museum of Natural History University of Kansas</source> <volume>135</volume>: <fpage>1</fpage>–<lpage>9</lpage>. </mixed-citation></ref><ref id="B56"><mixed-citation xmlns:xlink="http://www.w3.org/1999/xlink" xlink:type="simple"><person-group><name name-style="western"><surname>Zaher</surname><given-names>H</given-names></name></person-group> (<year>1999</year>) <article-title>Hemipenial morphology of the South American xenodontine snakes, with a proposal for a monophyletic <tp:taxon-name><tp:taxon-name-part taxon-name-part-type="subfamily">Xenodontinae</tp:taxon-name-part></tp:taxon-name> and a reappraisal of colubroid hemipenes.</article-title> <source>Bulletin of the American Museum of Natural History</source> <volume>240</volume>: <fpage>1</fpage>–<lpage>168</lpage>. </mixed-citation></ref><ref id="B30"><mixed-citation xmlns:xlink="http://www.w3.org/1999/xlink" xlink:type="simple"><person-group><name name-style="western"><surname>Martinez</surname><given-names>PMS</given-names></name></person-group> (<year>2011</year>) <source>Comparative anatomy of the tribe <tp:taxon-name><tp:taxon-name-part taxon-name-part-type="tribe">Nothopsini</tp:taxon-name-part></tp:taxon-name> (<tp:taxon-name><tp:taxon-name-part taxon-name-part-type="suborder">Serpentes</tp:taxon-name-part></tp:taxon-name>, <tp:taxon-name><tp:taxon-name-part taxon-name-part-type="family">Dipsadidae</tp:taxon-name-part></tp:taxon-name>)</source>. <comment>MSc Thesis</comment>. <publisher-name>Departamento de Zoologia. Universidade de Sao Paulo</publisher-name>, <publisher-loc>Sao Paulo</publisher-loc>. </mixed-citation></ref></ref-list></tp:taxon-treatment>
