# Supplementary material for: Systematics of Nothopsini (Serpentes, Dipsadidae), with a new species of Synophis from the Pacific Andean slopes of southwestern Ecuador
Source: Zookeys. 2015 Dec 1;(541):109–47. doi: 10.3897/zookeys.541.6058 (PMC4714381; doi:10.3897/zookeys.541.6058)
Supplement: XML Treatment for Synophis lasallei [file zookeys.541.6058-treatment12.xml]

<!DOCTYPE tp:taxon-treatment
  PUBLIC "-//TaxonX//DTD Taxonomic Treatment Publishing DTD v0 20100105//EN" "tax-treatment-NSO.dtd">
<tp:taxon-treatment xmlns:tp="http://www.plazi.org/taxpub"><tp:treatment-meta><kwd-group><label>Taxon classification</label><kwd><named-content content-type="kingdom">Animalia</named-content></kwd><kwd><named-content content-type="order">Squamata</named-content></kwd><kwd><named-content content-type="family">Colubridae</named-content></kwd></kwd-group><mixed-citation publication-type="journal"><person-group><name><surname>Pyron</surname><given-names>R. Alexander</given-names></name><name><surname>Guayasamin</surname><given-names>Juan M.</given-names></name><name><surname>Peñafiel</surname><given-names>Nicolás</given-names></name><name><surname>Bustamante</surname><given-names>Lucas</given-names></name><name><surname>Arteaga</surname><given-names>Alejandro</given-names></name></person-group><article-title>Systematics of <tp:taxon-name><tp:taxon-name-part taxon-name-part-type="tribe">Nothopsini</tp:taxon-name-part></tp:taxon-name> (<tp:taxon-name><tp:taxon-name-part taxon-name-part-type="suborder">Serpentes</tp:taxon-name-part></tp:taxon-name>, <tp:taxon-name><tp:taxon-name-part taxon-name-part-type="family">Dipsadidae</tp:taxon-name-part></tp:taxon-name>), with a new species of <italic><tp:taxon-name><tp:taxon-name-part taxon-name-part-type="genus">Synophis</tp:taxon-name-part></tp:taxon-name></italic> from the Pacific Andean slopes of southwestern Ecuador</article-title><source>Zookeys</source><day>1</day><month>12</month><year>2015</year><volume>2015</volume><issue>541</issue><fpage>109</fpage><lpage>147</lpage><pub-id pub-id-type="doi">10.3897/zookeys.541.6058</pub-id></mixed-citation></tp:treatment-meta><tp:nomenclature><tp:taxon-name>
                            <tp:taxon-name-part taxon-name-part-type="genus">Synophis</tp:taxon-name-part>
                            <tp:taxon-name-part taxon-name-part-type="species">lasallei</tp:taxon-name-part>
                        </tp:taxon-name><tp:taxon-authority>(Nicéforo-Maria, 1950)</tp:taxon-authority><tp:nomenclature-citation-list><tp:nomenclature-citation><tp:taxon-name><tp:taxon-name-part taxon-name-part-type="genus">Diaphorolepis</tp:taxon-name-part> <tp:taxon-name-part taxon-name-part-type="species">lasallei</tp:taxon-name-part></tp:taxon-name><comment> Nicéforo-Maria, 1950</comment></tp:nomenclature-citation></tp:nomenclature-citation-list></tp:nomenclature><tp:treatment-sec sec-type="Holotype"><title>Holotype.</title><p><named-content xmlns:xlink="http://www.w3.org/1999/xlink" content-type="dwc:institutional_code" xlink:type="simple"><named-content content-type="dwc:institutional_code" xlink:type="simple"><named-content content-type="dwc:institutional_code" xlink:type="simple">MLS</named-content></named-content></named-content>/CJSP uncat., from N of Albán, cen. Cundinamarca Dept., cen. Colombia.</p></tp:treatment-sec><tp:treatment-sec sec-type="Etymology"><title>Etymology.</title><p>After the Instituto de La Salle, in Bogotá (<xref ref-type="bibr" rid="B32">Nicéforo-Maria 1950</xref>).</p></tp:treatment-sec><tp:treatment-sec sec-type="Description"><title>Description.</title><p>Smaller (~300mm <abbrev xmlns:xlink="http://www.w3.org/1999/xlink" xlink:title="snout-vent length mm" xlink:type="simple">SVL</abbrev>) dipsadine snakes of the Amazonian versant of the Andes of Ecuador and Colombia, diagnosable by 24 maxillary teeth, 10 or 11 infralabials, 7–9 supralabials, fused prefrontals, internasals in contact, loreal present, 1 or 2 postoculars, nuchal collar absent, 144–165 ventrals, 101–126 subcaudals, dorsal scales in (19–23)-(19–22)-(17–21) strongly keeled rows even on head and neck, venter dark in some populations, neural spines expanded and flattened, and laterally expanded zygapophyses. Known from low to high elevations (~500–2000m) along the Amazonian versant of the Andes from central Colombia to central Ecuador. Nothing is known of diet or reproduction.</p></tp:treatment-sec><tp:treatment-sec sec-type="Notes"><title>Notes.</title><p>The hemipenes are very similar to both <italic><tp:taxon-name><tp:taxon-name-part taxon-name-part-type="genus">Diaphorolepis</tp:taxon-name-part></tp:taxon-name></italic> and <italic><tp:taxon-name><tp:taxon-name-part taxon-name-part-type="genus">Synophis</tp:taxon-name-part> <tp:taxon-name-part taxon-name-part-type="species">bicolor</tp:taxon-name-part></tp:taxon-name></italic> (<xref ref-type="bibr" rid="B5">Bogert 1964</xref>; <xref ref-type="bibr" rid="B56">Zaher 1999</xref>; <xref ref-type="bibr" rid="B30">Martinez 2011</xref>). Much like <italic><tp:taxon-name><tp:taxon-name-part taxon-name-part-type="genus">Synophis</tp:taxon-name-part> <tp:taxon-name-part taxon-name-part-type="species">bicolor</tp:taxon-name-part></tp:taxon-name></italic>, this species as currently described has a large geographic and elevational range, with wide variation in phenotype. There is significant variation in the number of dorsal scale rows and reduction thereof. One specimen from Ecuador (<named-content xmlns:xlink="http://www.w3.org/1999/xlink" content-type="dwc:institutional_code" xlink:type="simple">MCZ</named-content> R-156873) has only one postocular and 7 supralabials, but otherwise matches the species. All other specimens have 2 and 8, respectively. Another specimen from Ecuador (<named-content xmlns:xlink="http://www.w3.org/1999/xlink" content-type="dwc:institutional_code" xlink:type="simple">MECN</named-content> 2220) has 165 ventrals and 117 subcaudals with 19-19-17 scale rows, and is thus indistinguishable from <italic><tp:taxon-name><tp:taxon-name-part taxon-name-part-type="genus">Synophis</tp:taxon-name-part></tp:taxon-name></italic> aff. <italic><tp:taxon-name><tp:taxon-name-part taxon-name-part-type="species">bicolor</tp:taxon-name-part></tp:taxon-name></italic>, with the exception of the strong keels on the nuchal scales and geographic distance from the nearest highland populations of <italic><tp:taxon-name><tp:taxon-name-part taxon-name-part-type="genus">Synophis</tp:taxon-name-part></tp:taxon-name></italic> aff. <italic><tp:taxon-name><tp:taxon-name-part taxon-name-part-type="species">bicolor</tp:taxon-name-part></tp:taxon-name></italic>. All other specimens of <italic><tp:taxon-name><tp:taxon-name-part taxon-name-part-type="genus">Synophis</tp:taxon-name-part> <tp:taxon-name-part taxon-name-part-type="species">lasallei</tp:taxon-name-part></tp:taxon-name></italic> have 144–156 ventrals, and most have (21–23)-(21–22)-(19–21) dorsal scale rows. Thus, it seems exceptionally likely that this is a species complex, possibly divided between highland and lowland, or northern and southern populations.</p></tp:treatment-sec><ref-list><ref id="B32"><mixed-citation xmlns:xlink="http://www.w3.org/1999/xlink" xlink:type="simple"><person-group><name name-style="western"><surname>Nicéforo-Maria</surname><given-names>H</given-names></name></person-group> (<year>1950</year>) <article-title>Contribucion al conocimiento de los ofidios de Colombia.</article-title> <source>Revista Academia Colombiana de Ciencias Exactas Fisicas y Naturales Bogotá</source> <volume>7</volume>: <fpage>518</fpage>–<lpage>527</lpage>. </mixed-citation></ref><ref id="B5"><mixed-citation xmlns:xlink="http://www.w3.org/1999/xlink" xlink:type="simple"><person-group><name name-style="western"><surname>Bogert</surname><given-names>CM</given-names></name></person-group> (<year>1964</year>) <article-title>Snakes of the genera <italic><tp:taxon-name><tp:taxon-name-part taxon-name-part-type="genus">Diaphorolepis</tp:taxon-name-part></tp:taxon-name></italic> and <italic><tp:taxon-name><tp:taxon-name-part taxon-name-part-type="genus">Synophis</tp:taxon-name-part></tp:taxon-name></italic> and the colubrid subfamily <tp:taxon-name><tp:taxon-name-part taxon-name-part-type="subfamily">Xenoderminae</tp:taxon-name-part></tp:taxon-name>.</article-title> <source>Senckenbergiana Biologica</source> <volume>45</volume>: <fpage>509</fpage>–<lpage>531</lpage>. </mixed-citation></ref><ref id="B56"><mixed-citation xmlns:xlink="http://www.w3.org/1999/xlink" xlink:type="simple"><person-group><name name-style="western"><surname>Zaher</surname><given-names>H</given-names></name></person-group> (<year>1999</year>) <article-title>Hemipenial morphology of the South American xenodontine snakes, with a proposal for a monophyletic <tp:taxon-name><tp:taxon-name-part taxon-name-part-type="subfamily">Xenodontinae</tp:taxon-name-part></tp:taxon-name> and a reappraisal of colubroid hemipenes.</article-title> <source>Bulletin of the American Museum of Natural History</source> <volume>240</volume>: <fpage>1</fpage>–<lpage>168</lpage>. </mixed-citation></ref><ref id="B30"><mixed-citation xmlns:xlink="http://www.w3.org/1999/xlink" xlink:type="simple"><person-group><name name-style="western"><surname>Martinez</surname><given-names>PMS</given-names></name></person-group> (<year>2011</year>) <source>Comparative anatomy of the tribe <tp:taxon-name><tp:taxon-name-part taxon-name-part-type="tribe">Nothopsini</tp:taxon-name-part></tp:taxon-name> (<tp:taxon-name><tp:taxon-name-part taxon-name-part-type="suborder">Serpentes</tp:taxon-name-part></tp:taxon-name>, <tp:taxon-name><tp:taxon-name-part taxon-name-part-type="family">Dipsadidae</tp:taxon-name-part></tp:taxon-name>)</source>. <comment>MSc Thesis</comment>. <publisher-name>Departamento de Zoologia. Universidade de Sao Paulo</publisher-name>, <publisher-loc>Sao Paulo</publisher-loc>. </mixed-citation></ref></ref-list></tp:taxon-treatment>
