# Supplementary material for: Systematics of Nothopsini (Serpentes, Dipsadidae), with a new species of Synophis from the Pacific Andean slopes of southwestern Ecuador
Source: Zookeys. 2015 Dec 1;(541):109–47. doi: 10.3897/zookeys.541.6058 (PMC4714381; doi:10.3897/zookeys.541.6058)
Supplement: XML Treatment for Synophis plectovertebralis [file zookeys.541.6058-treatment13.xml]

<!DOCTYPE tp:taxon-treatment
  PUBLIC "-//TaxonX//DTD Taxonomic Treatment Publishing DTD v0 20100105//EN" "tax-treatment-NSO.dtd">
<tp:taxon-treatment xmlns:tp="http://www.plazi.org/taxpub"><tp:treatment-meta><kwd-group><label>Taxon classification</label><kwd><named-content content-type="kingdom">Animalia</named-content></kwd><kwd><named-content content-type="order">Squamata</named-content></kwd><kwd><named-content content-type="family">Colubridae</named-content></kwd></kwd-group><mixed-citation publication-type="journal"><person-group><name><surname>Pyron</surname><given-names>R. Alexander</given-names></name><name><surname>Guayasamin</surname><given-names>Juan M.</given-names></name><name><surname>Peñafiel</surname><given-names>Nicolás</given-names></name><name><surname>Bustamante</surname><given-names>Lucas</given-names></name><name><surname>Arteaga</surname><given-names>Alejandro</given-names></name></person-group><article-title>Systematics of <tp:taxon-name><tp:taxon-name-part taxon-name-part-type="tribe">Nothopsini</tp:taxon-name-part></tp:taxon-name> (<tp:taxon-name><tp:taxon-name-part taxon-name-part-type="suborder">Serpentes</tp:taxon-name-part></tp:taxon-name>, <tp:taxon-name><tp:taxon-name-part taxon-name-part-type="family">Dipsadidae</tp:taxon-name-part></tp:taxon-name>), with a new species of <italic><tp:taxon-name><tp:taxon-name-part taxon-name-part-type="genus">Synophis</tp:taxon-name-part></tp:taxon-name></italic> from the Pacific Andean slopes of southwestern Ecuador</article-title><source>Zookeys</source><day>1</day><month>12</month><year>2015</year><volume>2015</volume><issue>541</issue><fpage>109</fpage><lpage>147</lpage><pub-id pub-id-type="doi">10.3897/zookeys.541.6058</pub-id></mixed-citation></tp:treatment-meta><tp:nomenclature><tp:taxon-name>
                            <tp:taxon-name-part taxon-name-part-type="genus">Synophis</tp:taxon-name-part>
                            <tp:taxon-name-part taxon-name-part-type="species">plectovertebralis</tp:taxon-name-part>
                        </tp:taxon-name><tp:taxon-authority>Sheil &amp; Grant, 2001</tp:taxon-authority></tp:nomenclature><tp:treatment-sec sec-type="Holotype"><title>Holotype.</title><p><named-content xmlns:xlink="http://www.w3.org/1999/xlink" content-type="dwc:institutional_code" xlink:type="simple">UVC</named-content> 11858, from Hacienda San Pedro, about 6 km south El Queremal, Municipio Dagua, Departamento del Valle del Cauca, Colombia.</p></tp:treatment-sec><tp:treatment-sec sec-type="Paratype"><title>Paratype.</title><p><named-content xmlns:xlink="http://www.w3.org/1999/xlink" content-type="dwc:institutional_code" xlink:type="simple">UVC</named-content> 11580, from type locality.</p></tp:treatment-sec><tp:treatment-sec sec-type="Etymology"><title>Etymology.</title><p>From the Latin <italic>plecto</italic>- for “braided” or “woven” and <italic>veretbralis</italic> for “vertebrae,” referring to the appearance of the interlocking zygapophyses viewed from above (<xref ref-type="bibr" rid="B45">Sheil and Grant 2001</xref>).</p></tp:treatment-sec><tp:treatment-sec sec-type="Description"><title>Description.</title><p>Relatively small (~200mm <abbrev xmlns:xlink="http://www.w3.org/1999/xlink" xlink:title="snout-vent length mm" xlink:type="simple">SVL</abbrev>) dipsadine snakes of the Pacific versant of the Andean Highlands of W Colombia, diagnosable by 24 maxillary teeth, 7 or 8 infralabials, 7 or 8 supralabials, fused prefrontals, internasals in contact, loreal present, 1 postocular, nuchal collar present, 144–147 ventrals, 79–91 subcaudals, dorsal scales in 19-19-17 weakly keeled rows, neural spines expanded and flattened, and later<!--PageBreak-->ally expanded zygapophyses forming a partially interlocking complex. The type locality is a middle elevation (~1800m) cloud forest. Both known specimens were collected in moist leaf litter; one was active at night. The stomach of the holotype contained a <italic><tp:taxon-name><tp:taxon-name-part taxon-name-part-type="genus">Ptychoglossus</tp:taxon-name-part> <tp:taxon-name-part taxon-name-part-type="species">stenolepis</tp:taxon-name-part></tp:taxon-name></italic> (<tp:taxon-name><tp:taxon-name-part taxon-name-part-type="suborder">Sauria</tp:taxon-name-part></tp:taxon-name>: <tp:taxon-name><tp:taxon-name-part taxon-name-part-type="family">Gymnophthalmidae</tp:taxon-name-part></tp:taxon-name>).</p></tp:treatment-sec><tp:treatment-sec sec-type="Notes"><title>Notes.</title><p>Known only from the holotype and paratype (apparently juveniles), though other material has apparently been collected in Colombia, near the type locality (T. Grant and E. Meneses-Pelayo, <italic>pers. comm.</italic>). The hemipenes have not been examined. A more detailed description of the two specimens is provided by <xref ref-type="bibr" rid="B45">Sheil and Grant (2001)</xref>.</p><p>Given our restriction of the name, we also provide the following re-description of the re-delimited <tp:taxon-name><tp:taxon-name-part taxon-name-part-type="tribe">Nothopsini</tp:taxon-name-part></tp:taxon-name>. Note that we have not performed a comparative examination of a large series of preserved material, and these data are summarized from the literature (<xref ref-type="bibr" rid="B15">Dunn and Dowling 1957</xref>; <xref ref-type="bibr" rid="B40">Savage 2002</xref>; <xref ref-type="bibr" rid="B26">Kohler 2008</xref>; <xref ref-type="bibr" rid="B31">McCranie 2011</xref>) to provide a basis for future revisions.</p></tp:treatment-sec><ref-list><ref id="B45"><mixed-citation xmlns:xlink="http://www.w3.org/1999/xlink" xlink:type="simple"><person-group><name name-style="western"><surname>Sheil</surname><given-names>CA</given-names></name><name name-style="western"><surname>Grant</surname><given-names>T</given-names></name></person-group> (<year>2001</year>) <article-title>A new species of colubrid snake (<italic><tp:taxon-name><tp:taxon-name-part taxon-name-part-type="genus">Synophis</tp:taxon-name-part></tp:taxon-name></italic>) from western Colombia.</article-title> <source>Journal of Herpetology</source> <volume>35</volume>: <fpage>204</fpage>–<lpage>209</lpage>. doi: <ext-link xlink:type="simple" ext-link-type="doi" xlink:href="10.2307/1566109">10.2307/1566109</ext-link> </mixed-citation></ref><ref id="B15"><mixed-citation xmlns:xlink="http://www.w3.org/1999/xlink" xlink:type="simple"><person-group><name name-style="western"><surname>Dunn</surname><given-names>ER</given-names></name><name name-style="western"><surname>Dowling</surname><given-names>HG</given-names></name></person-group> (<year>1957</year>) <article-title>The neotropical snake genus <italic><tp:taxon-name><tp:taxon-name-part taxon-name-part-type="genus">Nothopsis</tp:taxon-name-part></tp:taxon-name></italic> Cope.</article-title> <source>Copeia</source> <volume>1957</volume>: <fpage>255</fpage>–<lpage>261</lpage>. doi: <ext-link xlink:type="simple" ext-link-type="doi" xlink:href="10.2307/1439148">10.2307/1439148</ext-link> </mixed-citation></ref><ref id="B40"><mixed-citation xmlns:xlink="http://www.w3.org/1999/xlink" xlink:type="simple"><person-group><name name-style="western"><surname>Savage</surname><given-names>JM</given-names></name></person-group> (<year>2002</year>) <source>The Amphibians and Reptiles of Costa Rica: A Herpetofauna Between Two Continents, Between Two Seas</source>. <publisher-name>University of Chicago Press</publisher-name>, <size units="page">934 pp</size>. </mixed-citation></ref><ref id="B26"><mixed-citation xmlns:xlink="http://www.w3.org/1999/xlink" xlink:type="simple"><person-group><name name-style="western"><surname>Kohler</surname><given-names>G</given-names></name></person-group> (<year>2008</year>) <source>Reptiles of Central America.</source> <publisher-name>Herpeton Verlag Elke Kohler</publisher-name>, <publisher-loc>Offenbach</publisher-loc>, <edition>2nd edition</edition>, <size units="page">400 pp</size>. </mixed-citation></ref><ref id="B31"><mixed-citation xmlns:xlink="http://www.w3.org/1999/xlink" xlink:type="simple"><person-group><name name-style="western"><surname>McCranie</surname><given-names>JR</given-names></name></person-group> (<year>2011</year>) <source>The snakes of Honduras.</source> <publisher-name>SSAR</publisher-name>, <publisher-loc>Salt Lake City</publisher-loc>, <size units="page">725 pp</size>. </mixed-citation></ref></ref-list></tp:taxon-treatment>
