# Supplementary material for: Systematics of Nothopsini (Serpentes, Dipsadidae), with a new species of Synophis from the Pacific Andean slopes of southwestern Ecuador
Source: Zookeys. 2015 Dec 1;(541):109–47. doi: 10.3897/zookeys.541.6058 (PMC4714381; doi:10.3897/zookeys.541.6058)
Supplement: XML Treatment for Nothopsini [file zookeys.541.6058-treatment14.xml]

<!DOCTYPE tp:taxon-treatment
  PUBLIC "-//TaxonX//DTD Taxonomic Treatment Publishing DTD v0 20100105//EN" "tax-treatment-NSO.dtd">
<tp:taxon-treatment xmlns:tp="http://www.plazi.org/taxpub"><tp:treatment-meta><kwd-group><label>Taxon classification</label><kwd><named-content content-type="kingdom">Animalia</named-content></kwd><kwd><named-content content-type="order">Squamata</named-content></kwd><kwd><named-content content-type="family">Colubridae</named-content></kwd></kwd-group><mixed-citation publication-type="journal"><person-group><name><surname>Pyron</surname><given-names>R. Alexander</given-names></name><name><surname>Guayasamin</surname><given-names>Juan M.</given-names></name><name><surname>Peñafiel</surname><given-names>Nicolás</given-names></name><name><surname>Bustamante</surname><given-names>Lucas</given-names></name><name><surname>Arteaga</surname><given-names>Alejandro</given-names></name></person-group><article-title>Systematics of <tp:taxon-name><tp:taxon-name-part taxon-name-part-type="tribe">Nothopsini</tp:taxon-name-part></tp:taxon-name> (<tp:taxon-name><tp:taxon-name-part taxon-name-part-type="suborder">Serpentes</tp:taxon-name-part></tp:taxon-name>, <tp:taxon-name><tp:taxon-name-part taxon-name-part-type="family">Dipsadidae</tp:taxon-name-part></tp:taxon-name>), with a new species of <italic><tp:taxon-name><tp:taxon-name-part taxon-name-part-type="genus">Synophis</tp:taxon-name-part></tp:taxon-name></italic> from the Pacific Andean slopes of southwestern Ecuador</article-title><source>Zookeys</source><day>1</day><month>12</month><year>2015</year><volume>2015</volume><issue>541</issue><fpage>109</fpage><lpage>147</lpage><pub-id pub-id-type="doi">10.3897/zookeys.541.6058</pub-id></mixed-citation></tp:treatment-meta><tp:nomenclature><label>Tribe</label><tp:taxon-name>
                            <tp:taxon-name-part taxon-name-part-type="tribe">Nothopsini</tp:taxon-name-part>
                        </tp:taxon-name><tp:taxon-authority>Cope, 1871</tp:taxon-authority><tp:nomenclature-citation-list><tp:nomenclature-citation><tp:taxon-name><tp:taxon-name-part taxon-name-part-type="genus">Nothopsis</tp:taxon-name-part></tp:taxon-name><comment> Cope, 1871 (type genus by monotypy)</comment></tp:nomenclature-citation><tp:nomenclature-citation><tp:taxon-name><tp:taxon-name-part taxon-name-part-type="genus">Nothopsis</tp:taxon-name-part> <tp:taxon-name-part taxon-name-part-type="species">rugosus</tp:taxon-name-part></tp:taxon-name><comment> Cope, 1871</comment></tp:nomenclature-citation><tp:nomenclature-citation><tp:taxon-name><tp:taxon-name-part taxon-name-part-type="genus">Nothopsis</tp:taxon-name-part> <tp:taxon-name-part taxon-name-part-type="species">affinis</tp:taxon-name-part></tp:taxon-name><comment> Boulenger, 1895 (Holotype BMNH 1946.1.15.62, “Salidero, NW Ecuador, 350ft”) [subjective junior synonym of <italic><tp:taxon-name><tp:taxon-name-part taxon-name-part-type="genus">Nothopsis</tp:taxon-name-part> <tp:taxon-name-part taxon-name-part-type="species">rugosus</tp:taxon-name-part></tp:taxon-name></italic> fide Dunn &amp; Dowling 1957]</comment></tp:nomenclature-citation><tp:nomenclature-citation><tp:taxon-name><tp:taxon-name-part taxon-name-part-type="genus">Nothopsis</tp:taxon-name-part> <tp:taxon-name-part taxon-name-part-type="species">torresi</tp:taxon-name-part></tp:taxon-name><comment> Taylor, 1951 (Holotype KU 28710, “’Morehead’ Finca, 5 miles southwest of Turrialba, Costa Rica”) [subjective junior synonym of <italic><tp:taxon-name><tp:taxon-name-part taxon-name-part-type="genus">Nothopsis</tp:taxon-name-part> <tp:taxon-name-part taxon-name-part-type="species">rugosus</tp:taxon-name-part></tp:taxon-name></italic> fide Dunn &amp; Dowling 1957]</comment></tp:nomenclature-citation></tp:nomenclature-citation-list></tp:nomenclature><tp:treatment-sec sec-type="Holotype"><title>Holotype.</title><p><named-content xmlns:xlink="http://www.w3.org/1999/xlink" content-type="dwc:institutional_code" xlink:type="simple">USNM</named-content> 12427, type locality “Isthmus of Darien [Panama]”</p></tp:treatment-sec><tp:treatment-sec sec-type="Etymology"><title>Etymology.</title><p>From the Greek <italic>nothos</italic> for “bastard” and <italic>opsis</italic> for “appearance,” with <xref ref-type="bibr" rid="B12">Cope (1871)</xref> apparently referring to putative mimicry of <italic><tp:taxon-name><tp:taxon-name-part taxon-name-part-type="genus">Bothrops</tp:taxon-name-part> <tp:taxon-name-part taxon-name-part-type="species">atrox</tp:taxon-name-part></tp:taxon-name></italic>.</p></tp:treatment-sec><tp:treatment-sec sec-type="Description"><title>Description.</title><p>A relatively small-sized (&lt;350mm <abbrev xmlns:xlink="http://www.w3.org/1999/xlink" xlink:title="snout-vent length mm" xlink:type="simple">SVL</abbrev>) dipsadine snake, ranging in Central and South America from Honduras to Colombia and Ecuador, in lowland and middle-elevation rainforests, 250-900m, distinguishable from nearly all other similar or related snakes in the area by the rugose, granular nature of the dorsal scales, in particular lacking differentiation of the cephalic scales with the exception of well-defined internasals and poorly defined frontal and parietals, which are separated by rows of irregular, undifferentiated scales. Color pattern consists of irregular and poorly defined blotches of blackish or light, dark, and yellowish brown. With respect to the characters described here for diaphorolepidine species, <italic><tp:taxon-name><tp:taxon-name-part taxon-name-part-type="genus">Nothopsis</tp:taxon-name-part> <tp:taxon-name-part taxon-name-part-type="species">rugosus</tp:taxon-name-part></tp:taxon-name></italic> typically exhibits 19–21 maxillary teeth, 9–13 supralabials, 11–16 infralabials, 149–162 ventrals, 81–112 subcaudals, dorsal scales in (24–30)-(26–30)-(22–26) rows, <abbrev xmlns:xlink="http://www.w3.org/1999/xlink" xlink:title="snout-vent length mm" xlink:type="simple">SVL</abbrev> of 151–320mm, and tail length of 61–133mm (see <xref ref-type="bibr" rid="B15">Dunn and Dowling 1957</xref>).</p></tp:treatment-sec><tp:treatment-sec sec-type="Notes"><title>Notes.</title><p>This taxon has historically been divided up into as many as three species (see <xref ref-type="bibr" rid="B15">Dunn and Dowling 1957</xref>), though only a single species is currently recognized. There may be cryptic variation or undiscovered diversity within this group. Note that <!--PageBreak-->the family name was originally spelled <tp:taxon-name><tp:taxon-name-part taxon-name-part-type="above-genus">Nothopidae</tp:taxon-name-part></tp:taxon-name> by <xref ref-type="bibr" rid="B12">Cope (1871)</xref>, but –<italic>ops</italic>– is the correct stem from –<italic>opsis</italic>, and <tp:taxon-name><tp:taxon-name-part taxon-name-part-type="above-genus">Nothopsidae</tp:taxon-name-part></tp:taxon-name> (and <tp:taxon-name><tp:taxon-name-part taxon-name-part-type="tribe">Nothopsini</tp:taxon-name-part></tp:taxon-name>) is thus the correct spelling, as adopted by later authors.</p></tp:treatment-sec><ref-list><ref id="B12"><mixed-citation xmlns:xlink="http://www.w3.org/1999/xlink" xlink:type="simple"><person-group><name name-style="western"><surname>Cope</surname><given-names>ED</given-names></name></person-group> (<year>1871</year>) <article-title>Ninth contribution to the herpetology of Tropical America.</article-title> <source>Proceedings of the Academy of Natural Sciences Philadelphia</source> <volume>23</volume>: <fpage>200</fpage>–<lpage>224</lpage>. </mixed-citation></ref><ref id="B15"><mixed-citation xmlns:xlink="http://www.w3.org/1999/xlink" xlink:type="simple"><person-group><name name-style="western"><surname>Dunn</surname><given-names>ER</given-names></name><name name-style="western"><surname>Dowling</surname><given-names>HG</given-names></name></person-group> (<year>1957</year>) <article-title>The neotropical snake genus <italic><tp:taxon-name><tp:taxon-name-part taxon-name-part-type="genus">Nothopsis</tp:taxon-name-part></tp:taxon-name></italic> Cope.</article-title> <source>Copeia</source> <volume>1957</volume>: <fpage>255</fpage>–<lpage>261</lpage>. doi: <ext-link xlink:type="simple" ext-link-type="doi" xlink:href="10.2307/1439148">10.2307/1439148</ext-link> </mixed-citation></ref></ref-list></tp:taxon-treatment>
